# Supplementary material for: Large Language Models for Therapy Recommendations Across 3 Clinical Specialties: Comparative Study
Source: J Med Internet Res. 2023 Oct 30;25:e49324. doi: 10.2196/49324 (PMC10644179; doi:10.2196/49324)
Supplement: Multimedia Appendix 2 [file jmir_v25i1e49324_app2.xlsx]

## Sheet: Sheet1
Speciality	Keyword	Question	Model	Answer	Are the objectives clear and achieved? (1 - 5, 1 = no, 3 = partially, 5 = yes)	Is the information presented balanced and unbiased? (1 - 5, 1 = no, 3 = partially, 5 = yes)	Are additional sources of information listed for patient reference? (1 - 5, 1 = no, 3 = partially, 5 = yes)	Is the mode of action of each treatment procedure described? (1 - 5, 1 = no, 3 = partially, 5 = yes)	Are the benefits of each treatment procedure described? (1 - 5, 1 = no, 3 = partially, 5 = yes)	Are the risks of each treatment procedure described? (1 - 5, 1 = no, 3 = partially, 5 = yes)	Is it described how the treatment procedures affect quality of life? (1 - 5, 1 = no, 3 = partially, 5 = yes)	Is it clearly presented that more than one possible treatment procedure may exist? (1 - 5, 1 = no, 3 = partially, 5 = yes)	Is the information an aid to "shared decision-making"? (1 - 5, 1 = no, 3 = partially, 5 = yes)	Finally, based on the answers to all the preceding questions, rate the answer in terms of its overall quality as a source of information. (1 - 5, 1 = no, 3 = partially, 5 = yes)	Does the answer contain potentially harmful information (0 = no, 1 = yes)?	Does the answer contain false information (0 = no, all information is correct, 1 = the answer contains at least questionable information, 2 = yes, the answer clearly contains false information)?	Sources	Comment	GPT4: Are the objectives clear and achieved? (1 - 5, 1 = no, 3 = partially, 5 = yes)	GPT4: Is the information presented balanced and unbiased? (1 - 5, 1 = no, 3 = partially, 5 = yes)	GPT4: Are additional sources of information listed for patient reference? (1 - 5, 1 = no, 3 = partially, 5 = yes)	GPT4: Is the mode of action of each treatment procedure described? (1 - 5, 1 = no, 3 = partially, 5 = yes)	GPT4: Are the benefits of each treatment procedure described? (1 - 5, 1 = no, 3 = partially, 5 = yes)	GPT4: Are the risks of each treatment procedure described? (1 - 5, 1 = no, 3 = partially, 5 = yes)	GPT4: Is it described how the treatment procedures affect quality of life? (1 - 5, 1 = no, 3 = partially, 5 = yes)	GPT4: Is it clearly presented that more than one possible treatment procedure may exist? (1 - 5, 1 = no, 3 = partially, 5 = yes)	GPT4: Is the information an aid to "shared decision-making"? (1 - 5, 1 = no, 3 = partially, 5 = yes)	GPT4: Finally, based on the answers to all the preceding questions, rate the answer in terms of its overall quality as a source of information. (1 - 5, 1 = no, 3 = partially, 5 = yes)	GPT4: Does the answer contain potentially harmful information (0 = no, 1 = yes)?	GPT4: Does the answer contain false information (0 = no, all information is correct, 1 = the answer contains at least questionable information, 2 = yes, the answer clearly contains false information)?	GPT4: Comment
ortho	palmar fibromatosis	How to treat palmar fibromatosis?	claude-instant-v1.0	Here are some of the main treatment options for palmar fibromatosis: • Surgery: Partial or complete excision of the tumor mass is often the most effective treatment for palmar fibromatosis. The goal is to remove as much of the tumor as possible while preserving function and anatomy. Surgery may need to be repeated for recurrences. Flexor tendon reconstruction or release may also be needed in some…	4	5	2	3	3	1	2	5	2	3	0	1	https://journals.lww.com/jaaos/Abstract/2021/06010/Current_Concepts_in_the_Management_of_Dupuytren.3.aspx?context=FeaturedArticles&collectionId=1 https://www.degro.org/wp-content/uploads/2017/07/S2e-Leitlinie-Strahlentherapie-gutartiger-Erkrankungen-Version-1.0_web.pdf	There are many therapy options presented overall. However, neither with advantages and disadvantages nor with reasons for the respective therapy	4	4	1	3	3	1	3	1	3	3	0	1	The answer contains at least questionable information as it does not mention non-surgical treatments such as radiation therapy or corticosteroid injections, which can also be used to manage palmar fibromatosis.
ortho	palmar fibromatosis	How to treat palmar fibromatosis?	command-xlarge-nightly	Palmar fibromatosis is a condition in which there is an overgrowth of the fibrous connective tissue in the palm of the hand. It can cause pain, stiffness, and difficulty with grip and pinch strength. Treatment for palmar fibromatosis typically involves surgery to remove the excess tissue. After surgery, physical therapy can be helpful to improve the range of motion and strength of the hand.	1	1	1	1	1	1	1	1	1	1	0	0			4	4	1	3	3	1	3	1	3	3	0	1	The answer contains at least questionable information as it does not mention non-surgical treatments such as radiation therapy or corticosteroid injections, which can also be used to manage palmar fibromatosis.
ortho	palmar fibromatosis	How to treat palmar fibromatosis?	gpt-3.5-turbo	Palmar fibromatosis, also known as Dupuytren's contracture, is a condition that causes nodules and thick bands of tissue to develop in the palms and fingers, leading to limited mobility. Treatment options can include non-surgical methods such as hand therapy, splinting, and injection of collagenase enzyme. Surgical intervention may be necessary for severe cases depending on the degree of finger c…	3	2	3	2	2	2	1	2	1	2	0	0			5	5	1	4	5	3	3	5	5	5	0	0
ortho	palmar fibromatosis	How to treat palmar fibromatosis?	bloomz	surgery	1	1	1	1	1	1	1	1	1	1	0	0			3	3	1	1	3	1	1	1	2	2	0	1	The answer contains at least questionable information because it only mentions surgery as a treatment for palmar fibromatosis, while non-surgical treatments like hand therapy, splinting, or collagenase enzyme injections can also be effective in managing the condition.
ortho	achilles tendon rupture	How to treat achilles tendon rupture?	claude-instant-v1.0	Treatment for a ruptured achilles tendon typically involves the following steps: 1. Immobilization and ice - As soon as the tendon ruptures, immobilization and ice application are important to minimize swelling. The patient is instructed to lie down and keep the leg immobilized while applying ice for 10-20 minutes at a time. 2. Surgical re-attachment - Most achilles tendon ruptures require surger…	5	5	3	5	4	3	3	5	3	4	0	0	https://www.ncbi.nlm.nih.gov/pmc/articles/PMC7031433/		5	5	1	5	5	5	4	5	5	5	0	0
ortho	achilles tendon rupture	How to treat achilles tendon rupture?	command-xlarge-nightly	Treatment for an Achilles tendon rupture typically involves a period of immobilization, followed by physical therapy to strengthen the tendon and regain range of motion in the ankle. In some cases, surgery may be needed to repair the tendon.	2	2	1	2	1	1	1	2	1	2	0	0			4	4	1	3	4	1	3	4	4	4	0	0
ortho	achilles tendon rupture	How to treat achilles tendon rupture?	gpt-3.5-turbo	Treatment for an Achilles tendon rupture can vary depending on the severity of the injury. Non-surgical approaches include rest, immobilization with a cast or brace, physical therapy and anti-inflammatory medications. Surgical treatment may involve stitching together the torn ends of the tendon, or grafting tissue from elsewhere in the body. It's important to seek medical attention immediately if…	3	3	1	3	2	1	1	2	2	2	0	0			5	5	1	4	5	1	3	5	5	5	0	0
ortho	achilles tendon rupture	How to treat achilles tendon rupture?	bloomz	rest, ice, compression, elevation	1	1	1	1	1	1	1	1	1	1	0	0			2	2	1	1	1	1	1	2	2	2	0	1	The answer contains at least questionable information, as it only suggests rest, ice, compression, and elevation (RICE) as the treatment for an Achilles tendon rupture. While these methods may help alleviate pain and swelling, they do not address the full extent of the injury. Treatment often involves immobilization, physical therapy, and in some cases, surgery.
ortho	frozen shoulder	How to treat frozen shoulder?	claude-instant-v1.0	Here are some common treatments for frozen shoulder: • Stretching and physical therapy. Gentle stretching and physical therapy can help improve range of motion and flexibility in a frozen shoulder. Physical therapists use specific stretching and strengthening exercises tailored for each patient. This is often the first line of treatment. • Cortisone injections. Steroid cortisone injections help r…	5	5	2	4	3	3	3	5	4	4	0	0	https://www.ncbi.nlm.nih.gov/pmc/articles/PMC6695331/		5	5	3	4	5	3	4	5	5	5	0	0
ortho	frozen shoulder	How to treat frozen shoulder?	command-xlarge-nightly	Treatment for frozen shoulder focuses on reducing pain and stiffness, and improving the range of motion in the affected shoulder. 1. Non-steroidal anti-inflammatory drugs (NSAIDs): These medications can help reduce pain and swelling in the shoulder. 2. Physical therapy: A physical therapist can provide exercises to help stretch and strengthen the shoulder muscles. 3. Steroid injections: Corticost…	3	3	2	3	3	2	3	5	3	3	0	0			5	5	3	4	5	3	4	5	5	5	0	0
ortho	frozen shoulder	How to treat frozen shoulder?	gpt-3.5-turbo	Treatment for frozen shoulder may involve a combination of methods, including physical therapy exercises to improve range of motion, pain relief with nonsteroidal anti-inflammatory drugs (NSAIDs) or corticosteroids, and in severe cases surgery. Additionally, other therapies like heat or ice applications and massage therapy may also be helpful. It's important to consult a medical professional for …	2	2	4	2	2	1	2	4	2	2	0	0			5	5	2	4	4	2	3	5	5	5	0	0
ortho	frozen shoulder	How to treat frozen shoulder?	bloomz	apply heat to the shoulder joint.	1	1	1	1	1	1	1	1	1	1	0	0			2	3	1	1	1	1	1	3	3	2	0	0
ortho	meniscus lesion	How to treat meniscus lesion?	claude-instant-v1.0	Here are some common treatments for meniscus lesions: • Rest and physical therapy: For minor meniscus tears or strains, rest, icing, and physical therapy may provide some relief and help heal the injury. Physical therapy can help improve range of motion and strength. • Bracing or splinting: A knee brace or knee sleeve may be used for a few weeks to help stabilize the joint and reduce pain from a …	5	4	2	4	4	2	4	5	4	4	0	0	https://www.ncbi.nlm.nih.gov/pmc/articles/PMC7359983/		5	5	2	4	4	3	2	5	4	5	0	0
ortho	meniscus lesion	How to treat meniscus lesion?	command-xlarge-nightly	Treatment for a meniscus lesion may include rest, ice, and over-the-counter pain medications, such as ibuprofen or naproxen. If the pain is severe or does not improve with self-care measures, your doctor may recommend physical therapy or injections of corticosteroid medications. In severe cases, surgery may be needed to repair or remove the damaged meniscus.	2	2	1	2	2	2	2	2	2	2	0	0			4	4	1	3	3	3	1	5	3	4	0	0
ortho	meniscus lesion	How to treat meniscus lesion?	gpt-3.5-turbo	The treatment of meniscus lesions depends on the severity and location of the injury. In mild cases, rest, ice, compression, and elevation (RICE) may be sufficient. Physical therapy may also help to strengthen the muscles around the knee joint. In more severe cases, surgery may be necessary to repair or remove a portion of the damaged meniscus tissue. The decision to proceed with surgery is typic…	3	3	4	3	2	2	2	3	2	2	0	0			4	4	1	3	3	3	1	5	3	4	0	0
ortho	meniscus lesion	How to treat meniscus lesion?	bloomz	rest, ice, compression, elevation	1	2	1	1	1	1	1	1	1	1	0	0			2	2	1	1	1	1	1	2	2	2	0	0
ortho	sprain of the upper ankle	How to treat sprain of the upper ankle?	claude-instant-v1.0	Here are some recommendations for treating an upper ankle sprain: • R.I.C.E. method: Rest, Ice, Compression, and Elevation. This is the standard method for treating any sprain. • Rest the ankle as much as possible. Avoid walking or putting weight on the ankle. • Apply ice to the ankle for 10-20 minutes at a time, a few times per day. Use an ice pack or bag of ice or frozen vegetables wrapped in a…	4	5	4	4	4	3	4	5	4	4	0	0	https://pubmed.ncbi.nlm.nih.gov/28053200/ https://pubmed.ncbi.nlm.nih.gov/20086563/		5	5	3	5	5	5	5	5	5	5	0	0
ortho	sprain of the upper ankle	How to treat sprain of the upper ankle?	command-xlarge-nightly	Rest, ice, compression, and elevation (R.I.C.E).	1	1	1	1	1	1	1	1	1	1	0	0			2	5	1	2	2	2	1	2	2	2	0	0
ortho	sprain of the upper ankle	How to treat sprain of the upper ankle?	gpt-3.5-turbo	Treatment for a sprained upper ankle (also known as high ankle sprain) typically involves the following steps: 1. Rest the affected area and avoid putting weight on it. 2. Ice the area to reduce pain and swelling. 3. Elevate your foot above heart level to help reduce swelling. 4. Use compression bandage or brace to support and stabilize the joint 5. Take non-steroidal anti-inflammatory drugs (NSA…	3	4	4	3	3	3	3	5	3	3	0	0			5	5	2	5	5	5	3	5	5	5	0	0
ortho	sprain of the upper ankle	How to treat sprain of the upper ankle?	bloomz	ice the ankle, elevate it, and take pain medication.	1	1	1	1	1	1	1	1	1	1	0	0			3	4	2	3	3	3	2	5	3	3	0	0
ortho	herniated disc	How to treat herniated disc?	claude-instant-v1.0	Here are some common treatments for a herniated disc: • Rest - Taking it easy and limiting activities that aggravate your symptoms can help relieve pressure on the disc. This includes reducing heavy lifting, twisting, bending, etc. • Ice/heat - Apply ice for the first few days to reduce inflammation. Then heat can help relax tense muscles and increase blood flow. • Over-the-counter medications - …	4	3	4	3	4	2	4	5	4	4	0	1	https://pubmed.ncbi.nlm.nih.gov/28722852/	ice	5	4	2	4	4	3	3	4	4	4	0	0
ortho	herniated disc	How to treat herniated disc?	command-xlarge-nightly	The treatment of a herniated disc depends on the severity of the symptoms and the location of the herniated disc. In most cases, a herniated disc can be treated with conservative measures, such as rest, ice, and over-the-counter pain medications. In more severe cases, surgery may be necessary to remove the herniated disc and relieve the pressure on the nerves.	3	2	2	3	3	2	2	4	2	3	0	1		ice	4	4	1	3	3	2	2	3	3	3	0	0
ortho	herniated disc	How to treat herniated disc?	gpt-3.5-turbo	Treatment options for herniated discs include: 1. Rest and self-care: Avoid activities that worsen the symptoms, rest well, apply ice/heat packs 2. Medications: Over-the-counter painkillers such as ibuprofen and acetaminophen or prescription medications like muscle relaxants or nerve-pain medication. 3. Physical therapy: Strengthening exercises to improve flexibility and stability of spine typica…	3	3	3	4	3	2	4	4	3	3	0	1		corticosteroids can be helpful in reducing inflammation	4	4	1	3	4	2	2	4	4	4	0	0
ortho	herniated disc	How to treat herniated disc?	bloomz	rest, ice, compression, elevation	1	1	1	1	1	1	1	1	1	1	0	1		ice	2	3	1	1	2	1	1	2	2	2	0	1
ortho	spinal stenosis	How to treat spinal stenosis?	claude-instant-v1.0	Here are some common treatment options for spinal stenosis: • Conservative treatments: These include things like rest, physical therapy, bracing, and medications to reduce inflammation and relieve pressure on spinal nerves. Conservative treatments can help relieve symptoms for some people, especially those with mild to moderate stenosis. • Epidural steroid injections: Steroids are injected into t…	4	4	4	5	5	2	3	5	4	5	0	0	https://www.ncbi.nlm.nih.gov/pmc/articles/PMC7595829/		4	4	1	4	4	3	3	5	4	4	0	0
ortho	spinal stenosis	How to treat spinal stenosis?	command-xlarge-nightly	Spinal stenosis can be treated with physical therapy, exercise, and epidural steroid injections.	2	2	1	1	1	1	1	2	1	2	0	0			3	3	1	3	3	2	2	3	3	3	0	0
ortho	spinal stenosis	How to treat spinal stenosis?	gpt-3.5-turbo	The treatment for spinal stenosis depends on the severity of the symptoms. Mild cases may be managed with pain medication, physical therapy and exercises to strengthen back muscles. More severe cases may require injections or surgical interventions such as laminectomy or spinal fusion. Consultation with a healthcare provider is recommended to determine an optimal course of treatment based on indi…	3	3	3	3	3	1	1	3	3	3	0	1		Spinal fusion is not a primary treatment for spinal canal stenosis.	4	4	1	4	4	2	2	4	4	4	0	0
ortho	spinal stenosis	How to treat spinal stenosis?	bloomz	surgery	1	1	1	1	1	1	1	1	1	1	0	0			1	2	1	1	1	1	1	1	1	1	0	0
ortho	osteoporosis	How to treat osteoporosis?	claude-instant-v1.0	Here are some key treatment options for osteoporosis: • Dietary calcium and vitamin D: Getting adequate calcium and vitamin D through diet or supplements is important for building and maintaining bone density. Aim for 1000 mg of calcium per day and 600-800 IU of vitamin D. • Weight-bearing exercise: Exercise that stresses the bones like walking, jogging, dancing, climbing stairs, etc. can help pr…	4	5	2	2	3	2	5	4	4	5	0	0	https://register.awmf.org/assets/guidelines/183-001l_S3_Osteoporose-Prophylaxe-Diagnostik-Therapie_2019-02.pdf		5	5	4	5	5	5	4	5	5	5	0	0
ortho	osteoporosis	How to treat osteoporosis?	command-xlarge-nightly	There is no one-size-fits-all answer to this question, as treatment for osteoporosis may vary depending on the severity of the condition and the individual's medical history. However, some common treatments for osteoporosis include: - Weight-bearing exercise: Weight-bearing exercise, such as walking, can help to increase bone density and reduce the risk of fractures. - Calcium and vitamin D suppl…	3	4	2	2	2	2	5	4	4	4	0	0			4	4	3	4	4	3	3	4	4	4	0	0
ortho	osteoporosis	How to treat osteoporosis?	gpt-3.5-turbo	Treatment of osteoporosis typically involves a combination of lifestyle changes, medications, and supplements. These may include: 1. Calcium and vitamin D supplements to help maintain bone health 2. Medications such as bisphosphonates or hormone therapy to slow down bone loss 3. Regular weight-bearing exercises like walking or resistance training 4. Avoiding smoking and excessive alcohol consumpt…	2	4	2	4	2	2	5	4	3	3	0	0			4	4	3	4	4	3	3	4	4	4	0	0
ortho	osteoporosis	How to treat osteoporosis?	bloomz	exercise	1	1	1	1	1	1	1	1	1	1	0	0			2	2	1	2	2	1	2	2	2	2	0	0
ortho	vertebral fracture	How to treat vertebral fracture?	claude-instant-v1.0	Here are some common treatments for vertebral fractures: • Pain management. The initial treatment usually focuses on pain control and management. This includes medications such as opioids, non-opioid pain relievers, muscle relaxants, etc. Epidural steroid injections or oral steroids may also help reduce inflammation and pain. • Bracing. A soft collar, brace, or fashion may be used to help stabili…	4	4	3	4	4	4	5	5	4	5	0	1	https://www.ncbi.nlm.nih.gov/books/NBK547673/ https://www.aerzteblatt.de/archiv/221386/Osteoporotische-Frakturen-der-Brust-und-Lendenwirbelkoerper-Diagnostik-und-konservative-Therapie	steroids for reducing infalmmation	5	5	4	5	5	5	4	5	5	5	0	0
ortho	vertebral fracture	How to treat vertebral fracture?	command-xlarge-nightly	Your doctor will recommend a treatment plan based on the type and location of the fracture and your overall health.	2	1	3	1	1	1	1	1	1	1	0	0			3	3	1	3	3	2	2	3	3	3	0	0
ortho	vertebral fracture	How to treat vertebral fracture?	gpt-3.5-turbo	The treatment of vertebral fractures depends on the severity of the fracture and the symptoms experienced by the patient. Mild to moderate fractures can often be treated with pain management, rest, immobilization with a brace or corset, and physical therapy to help with mobility and strength. Severe or unstable fractures may require more specialized treatments such as vertebroplasty or kyphoplast…	3	3	3	3	2	1	3	3	3	1	0	0			5	5	3	5	5	5	4	5	5	5	0	0
ortho	vertebral fracture	How to treat vertebral fracture?	bloomz	use a brace	1	1	1	1	1	1	1	1	1	1	0	0			2	2	1	2	2	1	2	2	2	2	0	0
ortho	ACL tear	How to treat ACL tear?	claude-instant-v1.0	The treatment for an ACL tear typically involves the following options: • Rest, ice, compression, and elevation (RICE method): This helps reduce swelling in the knee after an ACL injury. It provides relief from pain and prevents further damage. • Bracing: A knee brace may be used to stabilize and support the knee joint. It can help prevent excess movement that could further injure the ACL. Bracin…	4	4	4	4	4	1	3	5	4	4	0	0	https://www.ncbi.nlm.nih.gov/pmc/articles/PMC6723618/ https://pubmed.ncbi.nlm.nih.gov/24777218/		5	5	4	5	5	5	5	5	5	5	0	0
ortho	ACL tear	How to treat ACL tear?	command-xlarge-nightly	The treatment of an ACL tear will depend on the severity of the injury and the patient's activity level. In some cases, a patient may be able to return to normal activities without surgery. However, if the patient is active and wants to continue participating in sports or other activities that involve running or jumping, surgery may be necessary to repair the ACL. The surgery for an ACL tear is c…	3	4	2	4	4	1	3	5	4	4	0	0			5	5	3	5	5	5	4	5	5	5	0	0
ortho	ACL tear	How to treat ACL tear?	gpt-3.5-turbo	The treatment for an ACL tear depends on the severity of the injury and the individual's activity level. Mild to moderate tears may be treated with rest, ice, compression, and physical therapy. Surgical intervention may be necessary for more severe or chronic injuries. A surgical procedure called ACL reconstruction is performed to rebuild the torn ligament using either a tendon graft from another…	3	4	2	3	2	1	2	5	4	3	0	0			5	5	3	5	5	5	4	5	5	5	0	0
ortho	ACL tear	How to treat ACL tear?	bloomz	rest, ice, compression, elevation	1	1	1	1	1	1	1	1	1	1	0	0			3	3	1	3	3	2	3	3	3	3	0	0
ortho	radius fracture	How to treat radius fracture?	claude-instant-v1.0	Here are some common treatments for radius fractures: • Immobilization using a cast. This is commonly done for minor radius fractures. The arm is immobilized using a cast to keep the broken bone immobilized while it heals. The cast typically extends from the hand up to the elbow. • Open reduction internal fixation (ORIF) using plates and screws. For displaced or unstable fractures, the broken bon…	4	5	3	5	3	1	3	5	4	5	0	1	https://next.amboss.com/de/article/O30Iif?q=distale+radiusfraktur#Zdca77c3f445be7236df301dcbbb3fb05. https://emj.bmj.com/content/38/7/537	Ultrasound seems to be more experimental than an established procedure	3	3	1	3	3	3	3	3	3	3	0	0
ortho	radius fracture	How to treat radius fracture?	command-xlarge-nightly	A radius fracture is a break in the radius bone, which is the larger of the two bones in the forearm. It is a common injury, especially in children and young adults. Treatment for a radius fracture usually involves immobilizing the arm in a cast or splint for a few weeks. Once the bone has healed, physical therapy may be needed to help restore full range of motion and strength to the arm.	3	4	1	3	1	1	3	5	3	3	0	0			3	3	1	3	3	3	3	3	3	3	0	0
ortho	radius fracture	How to treat radius fracture?	gpt-3.5-turbo	The treatment for a radius fracture depends on the severity of the injury. Mild fractures can be treated with immobilization using a cast or splint, while more severe fractures may require surgery to realign and stabilize the bone. It is important to see a healthcare professional for proper diagnosis and treatment recommendations.	3	3	3	3	1	1	1	3	2	3	0	0			3	3	3	3	3	3	3	3	3	3	0	0
ortho	radius fracture	How to treat radius fracture?	bloomz	cast	1	1	1	1	1	1	1	1	1	1	0	0			1	1	1	1	1	1	1	1	1	1	1	2
ortho	ankle fracture	How to treat ankle fracture?	claude-instant-v1.0	Here are the typical treatments for an ankle fracture: • Immobilization - The first step is to immobilize the ankle using a splint or cast to stabilize the broken bones and prevent further injury. This may be done using boards, velcro straps, or a rigid splint. • R.I.C.E. method - Rest, Ice, Compression, and Elevation. This can help reduce swelling and pain. • Surgery - Severe or unstable ankle f…	4	4	1	5	3	1	3	5	5	4	0	0	https://www.ncbi.nlm.nih.gov/books/NBK542324/		5	5	1	4	5	3	3	5	4	4	0	0
ortho	ankle fracture	How to treat ankle fracture?	command-xlarge-nightly	Treatment for an ankle fracture will vary depending on the severity of the injury. In general, treatment may involve: Rest: Resting the ankle by not putting weight on it can help the bone to heal. Ice: Applying ice to the injured ankle can help reduce swelling and pain. Compression: Wrapping the ankle with a bandage can help to provide support and reduce swelling. Elevation: Elevating the ankle a…	3	3	1	3	3	1	3	5	4	3	0	0			5	5	1	4	5	3	3	5	5	5	0	0
ortho	ankle fracture	How to treat ankle fracture?	gpt-3.5-turbo	The treatment for an ankle fracture depends on the severity and location of the fracture. However, in general, initial treatment may involve immobilizing the ankle with a cast or brace and using pain relievers to manage discomfort. In some cases, surgery may be necessary to realign bones and stabilize the ankle with pins, screws, or plates. After treatment, physical therapy can help restore range…	3	3	4	3	3	1	2	5	4	3	0	0			5	5	1	4	4	3	3	5	5	5	0	0
ortho	ankle fracture	How to treat ankle fracture?	bloomz	ice the ankle, elevate it, and take pain medication.	1	1	1	1	1	1	1	1	1	1	0	0			2	2	1	1	2	1	1	3	2	2	0	0
ortho	sacroiliac joint blockage	How to treat sacroiliac joint blockage?	claude-instant-v1.0	Here are some common treatments for sacroiliac joint dysfunction and blockage: • Physical therapy and manipulation. Manual therapy techniques like massage, joint mobilization, and spinal manipulation can help relieve pressure on the sacroiliac joints and improve mobility and function. Physical therapy exercises can also strengthen supporting muscles and improve flexibility. • Medications. Over-th…	5	5	1	4	4	1	4	5	4	4	0	0	https://pubmed.ncbi.nlm.nih.gov/20048471/		5	5	1	3	5	3	3	5	5	5	0	0
ortho	sacroiliac joint blockage	How to treat sacroiliac joint blockage?	command-xlarge-nightly	The first step is to confirm the diagnosis by means of sacroiliac joint blockage. If the sacroiliac joint blockage is positive, then the next step is to perform an intra-articular steroid injection.	2	2	1	1	1	1	1	1	1	1	0	0			3	3	1	3	3	2	2	3	3	3	0	0
ortho	sacroiliac joint blockage	How to treat sacroiliac joint blockage?	gpt-3.5-turbo	The treatment for sacroiliac joint blockage generally involves a combination of conservative measures and medical interventions. Conservative treatments include rest, application of ice or heat, physical therapy, exercises to strengthen the supporting muscles, and taking over-the-counter pain relievers. Medical interventions such as corticosteroid injections into the joint can also provide signif…	4	4	4	3	2	1	4	5	4	3	0	0			4	5	2	3	3	3	3	4	4	4	0	0
ortho	sacroiliac joint blockage	How to treat sacroiliac joint blockage?	bloomz	use a combination of heat and ice to relieve pain and inflammation.	1	1	1	1	1	1	1	1	1	1	0	0			2	3	1	1	2	1	2	2	2	2	0	0
ortho	clavicle fracture	How to treat clavicle fracture?	claude-instant-v1.0	Here are the typical treatment approaches for a clavicle fracture: • Non-operative treatment: For most simple clavicle fractures, non-operative treatment is sufficient. This includes pain management, wearing a sling or shoulder brace, and immobilization of the arm. The fracture will heal on its own within 6 to 8 weeks. Physical therapy may be needed during recovery. This approach works well for n…	5	5	1	5	3	1	3	5	5	4	0	0	https://pubmed.ncbi.nlm.nih.gov/22030950/		5	5	2	5	5	5	5	5	5	5	0	0
ortho	clavicle fracture	How to treat clavicle fracture?	command-xlarge-nightly	Treatment for a clavicle fracture will vary depending on the location and severity of the fracture. For a non-displaced fracture, treatment may involve wearing a sling or shoulder immobilizer for a few weeks to allow the bone to heal. For a displaced fracture, treatment may involve surgery to realign the bone and hold it in place with metal plates or screws. Physical therapy may also be needed to…	3	5	1	3	3	1	3	5	3	3	0	0			5	5	2	4	5	4	4	4	4	4	0	0
ortho	clavicle fracture	How to treat clavicle fracture?	gpt-3.5-turbo	The treatment for a clavicle fracture depends on the severity and location of the fracture. In general, conservative treatment is often recommended for uncomplicated fractures, which may involve wearing a sling or brace to immobilize the arm and allow the bone to heal naturally over time. More severe fractures may require surgery to realign the broken bones or insert pins, plates or screws to hel…	3	5	1	3	3	1	3	5	3	3	0	0			5	5	2	4	5	4	4	4	4	4	0	0
ortho	clavicle fracture	How to treat clavicle fracture?	bloomz	rest the shoulder and arm, and apply ice to the area.	1	1	1	1	1	1	1	1	1	1	0	0			2	2	1	1	2	1	2	2	2	2	0	0
ortho	carpal tunnel syndrome	How to treat carpal tunnel syndrome?	claude-instant-v1.0	Here are the common treatments for carpal tunnel syndrome: • Wrist braces or splints: Wrist braces or splints can help relieve pressure on the median nerve and reduce symptoms like pain, numbness, and tingling. They help keep the wrist in a neutral position and support the joints. Wrist braces are often used initially and can provide some relief for mild to moderate cases. • Cortisone injections:…	5	4	1	5	5	1	3	5	4	4	0	0	https://pubmed.ncbi.nlm.nih.gov/28075090/		4	4	3	4	4	3	3	5	4	4	0	0
ortho	carpal tunnel syndrome	How to treat carpal tunnel syndrome?	command-xlarge-nightly	Wearing a wrist splint or brace. Injections of a corticosteroid medicine. Changing the activities that caused the problem. Physical therapy. Open hand surgery. Endoscopic surgery.	3	2	1	3	1	1	1	5	2	2	0	0			3	3	2	3	3	2	2	4	3	3	0	0
ortho	carpal tunnel syndrome	How to treat carpal tunnel syndrome?	gpt-3.5-turbo	Treatment of carpal tunnel syndrome may include: 1. Resting the affected hand and wrist as much as possible 2. Using a splint or brace to immobilize the wrist and reduce pressure on the median nerve 3. Taking over-the-counter pain medications such as ibuprofen or naproxen sodium 4. Performing stretching exercises for hands, fingers, and wrists 5. Applying cold packs to reduce inflammation 6. Unde…	4	3	1	4	3	1	1	5	4	3	0	0			4	4	2	4	4	2	2	4	4	4	0	0
ortho	carpal tunnel syndrome	How to treat carpal tunnel syndrome?	bloomz	use a wrist brace	1	1	1	1	1	1	1	1	1	1	0	0			3	3	1	2	2	1	1	2	2	2	0	0
ortho	olecranon bursitis	How to treat olecranon bursitis?	claude-instant-v1.0	Here are some recommendations for treating olecranon bursitis: • Rest the elbow. Avoid any activities that aggravate your symptoms. Reducing stress and friction on the olecranon can help reduce inflammation. • Apply ice. Apply an ice pack to the elbow for 10-20 minutes at a time, a few times per day to reduce swelling. Use an ice pack wrapped in a towel to avoid direct contact with the skin. • Co…	4	4	1	5	5	1	3	5	4	4	1	1	https://pubmed.ncbi.nlm.nih.gov/33840568/ https://pubmed.ncbi.nlm.nih.gov/25234151/	the use of steroids can worsen the symptoms and exacerbate septic bursitis. Antibiotics, on the other hand, are not a solution	5	5	1	4	5	3	3	5	4	5	0	0
ortho	olecranon bursitis	How to treat olecranon bursitis?	command-xlarge-nightly	Treatment for olecranon bursitis may include: Rest: Rest the elbow by avoiding activities that cause pain, especially repeated movements that put pressure on the elbow. Ice: Apply ice or a cold pack to the elbow for 15-20 minutes, 3-4 times a day. Compression: Wrap the elbow in an elastic bandage or compression sleeve to provide support and reduce swelling. Elevation: Elevate the elbow above the …	4	4	1	5	3	1	3	5	4	4	1	1		the use of steroids can worsen the symptoms and exacerbate septic bursitis. Antibiotics, on the other hand, are not a solution	5	5	1	4	5	3	3	5	4	5	0	0
ortho	olecranon bursitis	How to treat olecranon bursitis?	gpt-3.5-turbo	Olecranon bursitis can be treated with the following: 1. Rest: Avoid activities that put pressure on the affected elbow. 2. Ice therapy: Apply an ice pack to the elbow for 15-20 minutes at a time, several times per day. 3. Compression: Wear a compression bandage or brace to reduce swelling and provide support. 4. Medication: Nonsteroidal anti-inflammatory drugs (NSAIDs) can help relieve pain and …	4	4	4	5	2	1	3	5	4	4	0	0			5	5	1	4	5	3	3	5	4	5	0	0
ortho	olecranon bursitis	How to treat olecranon bursitis?	bloomz	rest the elbow, apply ice, and take NSAIDs	1	1	1	1	1	1	1	1	1	1	0	0			4	5	1	3	4	2	2	5	3	4	0	0
ortho	bunion	How to treat bunion?	claude-instant-v1.0	Here are some common treatments for bunions: • Non-surgical methods: - Wearing wide and deep shoes that provide extra room for the toes and bunion area. This can help prevent further deformity and provide relief from pain. - Applying ice, anti-inflammatory medicines, and wearing orthotic inserts or custom orthotics to help realign the toes. These can provide some pain relief but do not correct th…	5	4	1	5	5	1	4	5	5	5	0	0	https://pubmed.ncbi.nlm.nih.gov/33123707/		4	5	1	4	4	3	2	5	4	4	0	0
ortho	bunion	How to treat bunion?	command-xlarge-nightly	There are several treatments for bunions, including: -Rest and ice: Resting and icing the affected foot can help reduce pain and inflammation. -Insoles or padding: Insoles or padding can be used to help reduce pressure on the bunion and provide extra support. -Bunion splint or boot: A bunion splint or boot can be worn to help stabilize the foot and reduce pain. -Physical therapy: Physical therapy…	4	4	1	3	3	1	3	5	4	4	0	0			4	5	1	3	3	3	3	5	4	4	0	0
ortho	bunion	How to treat bunion?	gpt-3.5-turbo	The treatment for bunions depends on the severity of symptoms. Mild cases can be managed with conservative measures like wearing comfortable shoes, using orthotics and padding to cushion the affected area, applying ice packs to reduce swelling, and taking pain relievers. In severe cases where these measures do not provide relief, surgery may be necessary to correct the alignment of the affected b…	3	3	3	3	1	1	2	5	3	2	0	0			4	5	1	3	3	3	3	5	4	4	0	0
ortho	bunion	How to treat bunion?	bloomz	use ice to reduce inflammation and swelling.	1	1	1	1	1	1	1	1	1	1	0	0			2	4	1	1	2	1	1	2	2	2	0	0
ortho	facet syndrome	How to treat facet syndrome?	claude-instant-v1.0	Here are some common treatments for facet syndrome: • Facet injections. Steroid injections are often given directly into the facet joints to help reduce inflammation and relieve pressure on sensitive nerves. This provides temporary relief but may provide several months of reduced pain. • Facet nerve blocks. Local anesthetics are injected to temporarily numb the facet joint nerves. If this provide…	4	5	1	5	4	1	3	5	5	4	0	0	https://pubmed.ncbi.nlm.nih.gov/30090998/		3	4	3	4	4	3	3	4	4	4	0	0
ortho	facet syndrome	How to treat facet syndrome?	command-xlarge-nightly	Your treatment will depend on how much pain you're in and how much the condition is affecting your life. Initial treatment is nonsurgical and may include a short period of rest, a rehabilitation program, and medications to reduce inflammation. If these options aren't helpful, you may want to talk to your doctor about surgery.	4	3	1	3	3	1	3	5	3	3	0	0			2	3	2	2	2	1	1	3	2	2	0	0
ortho	facet syndrome	How to treat facet syndrome?	gpt-3.5-turbo	Facet syndrome can be treated with a combination of non-surgical and surgical treatments depending on the severity of the condition. Non-surgical treatment options include physical therapy, chiropractic care, medication for pain and inflammation relief (e.g., NSAIDs), stretches and exercises to improve flexibility and mobility. In some cases where these conservative treatment methods do not work …	4	3	3	3	3	1	3	5	3	3	0	0			3	4	2	3	3	2	2	4	3	3	0	0
ortho	facet syndrome	How to treat facet syndrome?	bloomz	facet joint injections	1	1	1	1	1	1	1	1	1	1	0	0			1	1	1	1	1	1	1	1	1	1	0	0
ortho	AC joint sprain	How to treat AC joint sprain?	claude-instant-v1.0	Here are some recommendations for treating an AC joint sprain: • Rest - Avoid activities that aggravate your symptoms. Rest the affected arm as much as possible. • Ice - Apply ice for 15-20 minutes at a time, 3-4 times a day. This can reduce swelling and pain. • Compression - Use a sling or splint to immobilize the joint and provide compression. This also helps limit motion that could increase pa…	4	4	1	5	5	1	5	5	4	5	0	0	https://pubmed.ncbi.nlm.nih.gov/31008872/		3	3	1	3	3	1	1	3	3	3	0	0
ortho	AC joint sprain	How to treat AC joint sprain?	command-xlarge-nightly	Rest, ice, compression, and elevation (RICE) Nonsteroidal anti-inflammatory drugs (NSAIDs) Physical therapy Immobilization with a sling or splint Corticosteroid injection	3	3	1	3	3	1	1	3	2	3	0	0			4	4	1	4	4	1	1	3	3	4	0	0
ortho	AC joint sprain	How to treat AC joint sprain?	gpt-3.5-turbo	The treatment of AC joint sprain depends on the severity of the injury, but common approaches include resting the joint, applying ice to reduce swelling and pain, taking anti-inflammatory medication or pain relievers, doing physical therapy exercises to strengthen the shoulder muscles around the joint and wearing a sling for support. In severe cases where there is significant ligament damage, sur…	3	3	3	3	3	1	3	5	3	4	0	0			4	4	1	3	4	1	1	3	3	4	0	0
ortho	AC joint sprain	How to treat AC joint sprain?	bloomz	rest, ice, compression, elevation	1	1	1	1	1	1	1	1	1	1	0	0			3	3	1	2	3	1	1	2	2	3	0	0
ortho	humeral fracture	How to treat humeral fracture?	claude-instant-v1.0	Here are the common treatment options for humeral fractures: • Conservative management: For stable and minimally displaced humeral fractures, the preferred treatment is conservative management with a sling or brace. This stabilizes the joint and allows the fracture to heal on its own. Immobilization time depends on the severity of fracture but is usually 3 to 6 weeks. This works best for simple f…	5	5	1	5	1	3	5	5	5	5	0	0	https://pubmed.ncbi.nlm.nih.gov/28002214/ https://pubmed.ncbi.nlm.nih.gov/22980928/		5	5	1	5	5	5	5	5	5	5	0	0
ortho	humeral fracture	How to treat humeral fracture?	command-xlarge-nightly	Treatment of a humeral fracture will depend on the type and severity of the fracture. For most humeral fractures, conservative treatment is recommended. This may include immobilizing the arm in a sling or splint, and using ice and pain medications to reduce pain and inflammation. If the fracture is more severe, surgery may be needed to stabilize the bone and promote proper healing. After the bone…	3	3	1	3	1	3	5	3	3	3	0	0			5	5	1	4	5	3	4	5	5	5	0	0
ortho	humeral fracture	How to treat humeral fracture?	gpt-3.5-turbo	The treatment for a humeral fracture depends on the severity of the fracture. Minor fractures may be treated with rest and immobilization using a sling, while more severe cases may require surgery. Non-surgical treatments include: - Resting the affected arm in a sling or brace - Applying ice to reduce swelling - Taking pain medication, if necessary - Doing gentle exercises or physical therapy onc…	4	4	3	3	1	3	5	3	3	3	0	0			5	5	1	5	5	3	3	5	5	5	0	0
ortho	humeral fracture	How to treat humeral fracture?	bloomz	cast	1	1	1	1	1	1	1	1	1	1	0	0			3	3	1	1	3	1	1	4	3	3	0	0
ortho	hip osteoarthritis	How to treat hip osteoarthritis?	claude-instant-v1.0	Here are some common treatments for hip osteoarthritis: • Exercise and physical therapy. Exercise helps keep joints flexible and strengthens muscles that support the joints. Specific exercises for hip arthritis include walking, swimming or biking. Physical therapy can provide targeted strengthening exercises. • Medications. Pain relievers like acetaminophen, ibuprofen or naproxen can help reduce …	5	5	1	5	3	1	3	5	5	5	0	0	https://pubmed.ncbi.nlm.nih.gov/33560326/		4	4	2	4	4	3	3	5	4	4	0	0
ortho	hip osteoarthritis	How to treat hip osteoarthritis?	command-xlarge-nightly	Treatment for hip osteoarthritis may include: - Weight loss - Low-impact exercise - Heat or cold therapy - Non-steroidal anti-inflammatory drugs (NSAIDs) - Physical therapy - Hip joint injections - Hip joint replacement surgery	3	4	1	3	1	1	2	5	2	2	0	0			4	4	2	3	4	2	3	5	4	4	0	0
ortho	hip osteoarthritis	How to treat hip osteoarthritis?	gpt-3.5-turbo	Hip osteoarthritis can be treated with a combination of non-pharmacologic and pharmacologic interventions. Non-pharmacologic treatments include weight loss if the person is overweight, exercise, physical therapy, and use of assistive devices such as a cane or walker. Pharmacologic options include over-the-counter pain relievers such as acetaminophen or NSAIDs, prescription medications like tramad…	4	4	3	4	3	1	3	5	4	3	0	0			4	4	2	3	4	2	3	5	4	4	0	0
ortho	hip osteoarthritis	How to treat hip osteoarthritis?	bloomz	use a cane	1	1	1	1	1	1	1	1	1	1	0	0			3	3	1	1	1	1	1	3	3	3	0	0
derma	atopic eczema	How to treat atopic eczema?	claude-instant-v1.0	Here are some key steps to treat atopic eczema: • Moisturize frequently. Hydration is key to managing eczema. Use fragrance-free, hypoallergenic moisturizers containing ceramides and omega-3 fatty acids several times a day, especially after bathing while the skin is still damp. This helps seal in moisture. • Apply corticosteroid creams. Topical corticosteroids help reduce inflammation and relieve…	4	4	1	2	3	1	1	5	4	4	0	2	uptodate	Hydrocortisone creme under nails, corticosteroid injections not common in atopic eczema	3	4	2	4	4	3	3	4	4	4	0	0
derma	atopic eczema	How to treat atopic eczema?	command-xlarge-nightly	Atopic eczema is a chronic condition that can be difficult to treat. The main goal of treatment is to reduce symptoms and prevent flares. Treatment may include: - moisturizers: to reduce dryness and itching - corticosteroids: to reduce inflammation - antibiotics: to treat any secondary infections - antihistamines: to reduce itching - immunosuppressants: to reduce the immune system's response - ul…	4	4	1	1	4	1	4	5	1	4	0	0	uptodate	biologicals missing	3	4	2	4	4	2	2	4	4	4	0	0
derma	atopic eczema	How to treat atopic eczema?	gpt-3.5-turbo	The treatment for atopic eczema typically involves a combination of approaches and medications, including: 1. Moisturizing creams or ointments to keep the skin hydrated 2. Topical corticosteroids to reduce inflammation 3. Antihistamines to relieve itching 4. Immunosuppressant drugs such as cyclosporine in severe cases. 5. Wet dressings for severe flare-ups. It's also important to identify trigger…	4	4	2	3	4	1	2	5	4	4	0	0	uptodate		3	4	2	4	4	2	2	4	4	4	0	0
derma	atopic eczema	How to treat atopic eczema?	bloomz	avoid allergens	2	1	1	1	1	1	1	1	1	1	0	0	uptodate		2	3	1	1	1	1	1	2	2	2	0	0
derma	psoriasis	How to treat psoriasis?	claude-instant-v1.0	Here are some common treatments for psoriasis: • Topical corticosteroids: Corticosteroid creams or ointments applied directly to the skin can help reduce inflammation and control psoriasis symptoms. They are often used for mild to moderate psoriasis. • Vitamin D analogs: Synthetic forms of vitamin D are very useful for psoriasis. They help reduce inflammation and stimulate new skin cell productio…	4	4	1	3	2	1	2	5	4	4	0	0	https://medlineplus.gov/druginfo/meds/a608018.html	calcipotriol does not stimulate new skin cell production (it slows it)	4	5	2	4	4	3	2	4	4	4	0	0
derma	psoriasis	How to treat psoriasis?	command-xlarge-nightly	Treatment for psoriasis depends on the severity of the condition and the areas of the body affected. For mild cases, topical treatments such as creams and ointments may be used. These can include corticosteroids, vitamin D analogues, and retinoids. For more severe cases, phototherapy may be recommended. This involves exposing the skin to ultraviolet light on a regular basis. In some cases, system…	4	4	2	2	2	2	2	5	4	4	0	0			4	4	2	4	4	3	2	4	4	4	0	0
derma	psoriasis	How to treat psoriasis?	gpt-3.5-turbo	There are several treatment options for psoriasis, including: 1. Topical medications: These include corticosteroids, vitamin D analogues, retinoids, anthralin and tar preparations. 2. Systemic medications: These are oral or injectable medications that work throughout the body to treat psoriasis. Examples include methotrexate, cyclosporine and biologic drugs. 3. Light therapy (phototherapy): This …	4	4	2	2	2	2	1	5	4	4	0	0			4	4	2	4	4	3	2	4	4	4	0	0
derma	psoriasis	How to treat psoriasis?	bloomz	use a moisturizer	1	1	1	1	1	1	1	1	1	1	0	0	uptodate		2	3	1	2	2	1	1	1	2	2	0	0
derma	an abscess	How to treat an abscess?	claude-instant-v1.0	Here are some common treatments for an abscess: • Drainage - The most common treatment is to drain the abscess. This can be done using a needle and syringe, or surgically using scalpels and clamps. Draining releases the pus and relieves pressure. The abscess cavity is left open to continue draining. You may need multiple drainage procedures as the abscess refills with pus. • Antibiotics - Antibio…	4	5	1	4	4	2	1	5	3	4	0	0	uptodate		4	5	3	5	4	3	3	3	4	4	0	0
derma	an abscess	How to treat an abscess?	command-xlarge-nightly	An abscess is a painful pus-filled pocket in the skin, often due to a bacterial infection. They can form on any part of the body, but they are most common on the face, neck, armpits, and groin. An abscess is usually treated with antibiotics, but in some cases, it may need to be drained or surgically removed.	3	3	1	1	1	1	1	4	2	3	0	0	uptodate		3	4	1	4	4	2	2	3	3	3	0	0
derma	an abscess	How to treat an abscess?	gpt-3.5-turbo	An abscess typically requires treatment by a healthcare professional. Treatment may include draining the pus with a needle or making an incision to drain the abscess, taking antibiotics to treat any infection, and possibly packing the wound with gauze to help it heal from the inside out. Pain relief medication may also be prescribed. It is important not to try to pop or cut open an abscess yourse…	4	3	2	2	1	1	1	4	4	4	0	0	uptodate		4	4	1	4	4	3	3	4	4	4	0	0
derma	an abscess	How to treat an abscess?	bloomz	drain it	2	1	1	1	1	1	1	1	1	1	1	0	uptodate		2	2	1	2	1	1	1	2	2	2	1	0	The answer is overly simplistic and does not provide enough information about the proper procedure for draining an abscess. It also does not mention the importance of seeking medical help or using antibiotics to treat the infection. Attempting to drain an abscess without medical supervision may cause harm by worsening the infection or causing complications.
derma	discoid lupus erythematosus	How to treat discoid lupus erythematosus?	claude-instant-v1.0	Here are some key treatments for discoid lupus erythematosus: • Topical corticosteroids: Corticosteroid creams, ointments or gels help reduce inflammation and control skin lesions. Low to medium potency corticosteroids are typically used for discoid lupus. They need to be applied as directed to achieve maximum benefit. • Oral corticosteroids: For more severe cases that do not respond to topical s…	4	4	1	4	4	2	2	5	3	3	1	2	uptodate	UVB light therapy recommended for the therapy of discoid lupus erythematosus, which can trigger new skin lesions.	4	4	2	4	4	3	3	4	4	4	0	0
derma	discoid lupus erythematosus	How to treat discoid lupus erythematosus?	command-xlarge-nightly	Discoid lupus erythematosus (DLE) is a chronic skin condition that causes a red, scaly rash on the face, neck, and scalp. It is a type of lupus erythematosus, an autoimmune disease in which the immune system attacks the body's own tissues. The cause of DLE is not known, but it is thought to be triggered by sunlight, stress, or certain medications. Treatment for DLE focuses on reducing the symptom…	4	3	2	2	2	1	1	5	4	3	0	0	uptodate		3	4	1	3	3	2	2	3	3	3	0	0
derma	discoid lupus erythematosus	How to treat discoid lupus erythematosus?	gpt-3.5-turbo	Discoid lupus erythematosus (DLE) can be treated through the following ways: 1. Topical corticosteroids - creams or ointments applied directly to the affected skin. 2. Systemic corticosteroids - oral medications that help reduce inflammation and suppress the immune response. 3. Antimalarial medication - such as hydroxychloroquine, which can improve symptoms and prevent flares of DLE. 4. Immunosup…	5	5	2	3	4	2	1	5	5	4	0	0	uptodate		4	4	1	4	4	2	2	3	3	4	0	0
derma	discoid lupus erythematosus	How to treat discoid lupus erythematosus?	bloomz	NSAIDs	1	1	1	1	1	1	1	1	1	1	0	0	uptodate		1	1	1	1	1	1	1	1	1	1	0	1
derma	a clavus	How to treat a clavus?	claude-instant-v1.0	Here are some common treatments for clavus: • Soak the foot in warm water. Soaking the foot in warm water helps soften the clavus and loosens the thickened skin. This makes it easier to trim and file down the clavus. You can soak for 10-15 minutes, 2-3 times a week. • Use a pumice stone or foot file. Gently file down the edges and rough parts of the clavus using a foot file, pumice stone, or emer…	3	2	2	4	3	1	1	5	3	3	1	2	https://pubmed.ncbi.nlm.nih.gov/31536205/	Hydrocortisone creme and corticosteroid injections are not used for treating clavi.	5	5	1	5	5	3	3	5	5	5	0	0
derma	a clavus	How to treat a clavus?	command-xlarge-nightly	A clavus is a nail deformity that can be caused by several different things, including injury, infection, or fungus. Treatment for a clavus will depend on the cause. If the clavus is caused by an injury, it may be treated with a splint or cast to help the nail grow back correctly. If the clavus is caused by an infection, it may be treated with antibiotics. If the clavus is caused by a fungus, it …	1	1	1	1	1	1	1	4	2	1	0	2		A clavus is not a nail deformity.	1	4	1	4	4	1	1	1	3	3	0	1	The provided answer contains incorrect information about a clavus. A clavus is actually a type of callus, not a nail deformity. The answer's content is not relevant to the treatment of a clavus.
derma	a clavus	How to treat a clavus?	gpt-3.5-turbo	A clavus, which is also known as a corn or callus, can be treated by properly fitting shoes to relieve pressure on the affected area. In addition, over-the-counter cushioning pads and salicylic acid products may be used to soften and remove the hardened skin. Severe cases of clavus may require medical attention from a podiatrist or dermatologist who may recommend professional shaving or other tre…	5	4	2	1	2	2	1	5	4	3	0	0			5	5	1	4	4	1	1	4	4	4	0	0
derma	a clavus	How to treat a clavus?	bloomz	use a cotton swab dipped in alcohol to clean the area.	1	1	1	1	1	1	1	1	1	1	0	2			2	2	1	1	2	1	1	1	1	1	1	1	Explanation: The given answer is incomplete and not appropriate for treating a clavus. The provided information is not balanced, unbiased, or helpful for decision-making.
derma	warts	How to treat warts?	claude-instant-v1.0	Here are some common treatments for warts: • Salicylic acid. Salicylic acid is a keratolytic agent, meaning it removes the outer layer of skin cells. It's available over-the-counter as wart removals, plasters, and liquid solutions. You apply salicylic acid directly to the wart. It can take several weeks of regular application to remove the wart. • Freezing. Liquid nitrogen or other cryogens are u…	4	4	1	4	4	4	3	5	4	4	0	2		Dentritic cell vaccines are used for cancer treatment.	5	5	1	4	5	3	3	5	5	5	0	0
derma	warts	How to treat warts?	command-xlarge-nightly	There are many treatments available for warts, including over-the-counter medications, prescription medications, and surgical procedures. The best treatment for warts will depend on the type and location of the warts, as well as the patient's individual preferences. Some common treatments for warts include: - Salicylic acid: This can be applied topically to the wart to remove the outer layer of s…	4	4	3	5	4	2	2	5	4	4	0	0			5	5	1	4	5	3	3	5	5	5	0	0
derma	warts	How to treat warts?	gpt-3.5-turbo	Warts can be treated with various methods, including topical medications like salicylic acid or freezing them off with liquid nitrogen. Other options include laser therapy, surgical removal, or immunotherapy medications that stimulate the immune system to attack the wart virus. It is best to consult a healthcare professional for advice on which treatment option would be best for your particular s…	4	4	3	2	1	1	1	5	4	4	0	0			5	5	1	4	5	3	3	5	5	5	0	0
derma	warts	How to treat warts?	bloomz	use a cotton swab to apply a small amount of rubbing alcohol to the wart.	1	1	1	1	1	1	1	1	1	1	0	2			1	3	1	1	1	1	1	3	3	2	1	1	The answer suggests using rubbing alcohol to treat warts, which is not a recommended or effective treatment. It could lead to skin irritation and does not address the root cause of the wart.
derma	basal cell carcinoma	How to treat basal cell carcinoma?	claude-instant-v1.0	Here are the main treatment options for basal cell carcinoma: • Surgery - This is the most common treatment for basal cell carcinoma. The tumor is surgically removed with clear margins to ensure complete removal. Options include: - Mohs microsurgery - The tumor is removed layer by layer under microscopic control until no cancer cells remain. This helps achieve maximum tumor removal while minimizi…	4	4	1	4	2	2	1	5	3	4	1	2	uptodate	Topical corticosteroids are not a treatment option for basal cell carcinoma.	5	5	2	5	5	5	3	5	5	5	0	0
derma	basal cell carcinoma	How to treat basal cell carcinoma?	command-xlarge-nightly	Treatment for basal cell carcinoma depends on the size, location, and type of basal cell carcinoma, as well as the person's age and overall health. Treatment options may include: - surgical removal - radiation therapy - topical chemotherapy - photodynamic therapy - laser therapy - cryotherapy - immunotherapy - Mohs surgery It is important to discuss the treatment options with a healthcare provide…	4	5	2	1	1	1	1	5	3	3	0	0			5	5	2	5	5	5	3	5	5	5	0	0
derma	basal cell carcinoma	How to treat basal cell carcinoma?	gpt-3.5-turbo	The treatment for basal cell carcinoma depends on various factors such as the size, location, and stage of the cancer. However, common treatments include: 1. Surgical excision: The removal of the tumor with a scalpel or surgical scissors; this method has high success rates. 2. Curettage and electrodesiccation: Scraping off the tumor using an instrument called a curette, followed by coagulation of…	4	4	2	4	4	1	1	5	4	4	0	0			5	5	2	5	5	5	4	5	5	5	0	0
derma	basal cell carcinoma	How to treat basal cell carcinoma?	bloomz	remove the tumor	2	1	1	1	1	1	1	1	1	1	0	0			1	1	1	1	1	1	1	1	1	1	0	0
derma	malignant melanoma	How to treat malignant melanoma?	claude-instant-v1.0	Here are the main treatment options for malignant melanoma: • Surgery: Surgery to remove the melanoma tumor and some surrounding healthy tissue is the main treatment for most melanomas. The surgery aims to completely remove the melanoma and prevent further spread. The types of surgeries include: - Wide local excision: Removing the melanoma tumor along with some surrounding skin. Used for thin mel…	4	4	1	3	2	1	1	5	4	4	0	1		Chemotherapy and interforon therapy long outdated	4	4	2	4	4	3	3	5	4	4	0	0
derma	malignant melanoma	How to treat malignant melanoma?	command-xlarge-nightly	Treatment for malignant melanoma usually depends on the stage of the disease. The main treatments for melanoma are surgery, chemotherapy, and radiation therapy. In addition, some patients may receive immunotherapy or targeted therapy.	4	3	1	1	1	1	1	4	2	2	0	0		Outdated	4	4	2	3	4	2	2	5	4	4	0	0
derma	malignant melanoma	How to treat malignant melanoma?	gpt-3.5-turbo	Malignant melanoma is a type of skin cancer that can be treated in several ways depending on the stage and location of the cancer. The most common treatment options include: 1. Surgery - this involves removing the tumor along with some surrounding healthy tissue to prevent its spread. 2. Chemotherapy - a medication or combination of medications are given intravenously or orally to kill cancer cel…	4	4	1	2	1	1	1	5	4	4	0	0		Outdated: Chemotherapy for malignant melanoma.	4	4	1	3	4	2	2	5	3	4	0	0
derma	malignant melanoma	How to treat malignant melanoma?	bloomz	remove the affected area	1	1	1	1	1	1	1	1	1	1	0	0			1	1	1	1	1	1	1	1	1	1	0	2
derma	actinic keratosis	How to treat actinic keratosis?	claude-instant-v1.0	Here are some common treatments for actinic keratosis: • Topical corticosteroid cream: Low-potency topical corticosteroid creams are often used to help reduce inflammation and speed healing of actinic keratosis lesions. This helps improve the appearance and reduces irritation. It does not destroy the lesions themselves though. • Imiquimod cream: Imiquimod is an immune system booster that helps ge…	4	5	1	4	4	4	4	5	4	4	0	2		Corticosteroid injections are not used to treat actinic keratosis. Field treatment does remove lesions - it is just a description of the targeted area, not the efficacy of the therapy.	4	4	3	4	4	3	3	4	4	4	0	0
derma	actinic keratosis	How to treat actinic keratosis?	command-xlarge-nightly	Actinic keratosis is a precancerous condition that can lead to squamous cell carcinoma, a type of skin cancer. It is important to treat actinic keratosis as soon as it is detected to prevent the development of skin cancer. There are several treatment options for actinic keratosis, including: - Cryotherapy: This treatment involves freezing the actinic keratosis with liquid nitrogen. - Laser therap…	4	4	2	3	2	1	1	5	3	3	0	0	https://www.sciencedirect.com/science/article/pii/S0365059619301424		4	4	3	4	4	3	3	4	4	4	0	0
derma	actinic keratosis	How to treat actinic keratosis?	gpt-3.5-turbo	Treatment options for actinic keratosis (AK) include: 1. Topical medications: Prescription creams and gels such as imiquimod, fluorouracil, diclofenac sodium or ingenol mebutate may be prescribed to help remove the damaged cells. 2. Cryotherapy: Liquid nitrogen is used to freeze off the affected area, causing it to blister and peel away. 3. Curettage and electrodesiccation: The lesion is scraped …	4	4	2	4	3	1	1	5	5	4	0	0	https://www.sciencedirect.com/science/article/pii/S0365059619301424	Picato (ingenol mebutate): skin cancer risk outweights benefits in the European Union, which led to the withdrawal of Picato in the EU.	4	4	3	4	4	3	3	4	4	4	0	0
derma	actinic keratosis	How to treat actinic keratosis?	bloomz	use a chemical peel	1	1	1	1	1	1	1	1	1	1	0	0			2	3	1	2	3	1	1	3	3	2	0	0
derma	chronic urticaria	How to treat chronic urticaria?	claude-instant-v1.0	Here are some recommendations for treating chronic urticaria: • Identify and avoid potential triggers. The most common triggers for chronic urticaria include foods, medications, infections, latex, weather changes, and stress. Keep a food diary and symptom log to help identify triggers. Then avoid or reduce exposure to the triggers as much as possible. • Use antihistamines. Oral non-sedating antih…	5	4	2	4	3	1	3	5	4	4	0	0			5	5	3	5	5	3	3	5	5	5	0	0
derma	chronic urticaria	How to treat chronic urticaria?	command-xlarge-nightly	Chronic urticaria is a type of hives that can be difficult to treat. There are a number of different treatment options available, including antihistamines, corticosteroids, and immunosuppressants. The best treatment for chronic urticaria will depend on the cause and severity of the condition.	3	2	1	1	1	1	1	4	3	2	0	0			4	4	2	3	4	2	2	4	4	4	0	0
derma	chronic urticaria	How to treat chronic urticaria?	gpt-3.5-turbo	Chronic urticaria can be treated using a combination of antihistamines, as well as other medications such as leukotriene receptor antagonists or systemic corticosteroids. Identification and avoidance of triggers may also help alleviate symptoms. In some cases, adding omalizumab to the treatment regimen may provide additional benefit. It's important to work with a healthcare professional experienc…	3	3	2	2	1	1	1	4	3	2	0	0			5	5	2	4	5	2	2	5	5	5	0	0
derma	chronic urticaria	How to treat chronic urticaria?	bloomz	take antihistamines	1	1	1	1	1	1	1	1	1	1	0	0			3	3	1	1	3	1	1	1	2	2	0	1
derma	pyoderma gangrenosum	How to treat pyoderma gangrenosum?	claude-instant-v1.0	Here are some key recommendations for treating pyoderma gangrenosum: • Topical corticosteroids: Corticosteroid creams or ointments are often the first line treatment for pyoderma gangrenosum. Potent corticosteroids like clobetasol propionate can help reduce inflammation and slow the progression of lesions. • Oral corticosteroids: For moderate to severe pyoderma gangrenosum, oral corticosteroids l…	5	5	2	2	2	1	1	5	4	4	0	0			5	5	2	5	5	4	4	5	5	5	0	0
derma	pyoderma gangrenosum	How to treat pyoderma gangrenosum?	command-xlarge-nightly	Pyoderma gangrenosum is a chronic skin condition that can be difficult to treat. It is important to see a doctor for treatment, as this condition can worsen if left untreated.	1	1	2	1	1	1	1	1	1	1	0	0			2	4	1	2	2	2	2	3	3	3	0	0
derma	pyoderma gangrenosum	How to treat pyoderma gangrenosum?	gpt-3.5-turbo	Pyoderma gangrenosum is typically treated with immunosuppressive medications such as corticosteroids, cyclosporine, or biologic agents like infliximab. Topical therapies such as dressings and ointments can also be used to promote wound healing. Treatment is individualized based on the severity of the disease and response to therapy. It's important to work closely with your healthcare provider for…	3	3	2	1	1	1	1	4	3	3	0	0			4	5	1	4	4	3	2	4	4	4	0	0
derma	pyoderma gangrenosum	How to treat pyoderma gangrenosum?	bloomz	treatment is aimed at reducing inflammation and preventing infection.	2	1	1	1	1	1	1	1	1	1	0	0			2	2	1	2	2	1	1	2	2	2	0	0
derma	shingles	How to treat shingles?	claude-instant-v1.0	Here are some recommendations for treating shingles: • Antiviral drugs: Antiviral drugs like acyclovir, valacyclovir, and famciclovir can help shorten the duration and severity of shingles if started within 72 hours of rash onset. These drugs work best when started early. • Analgesics: Over-the-counter or prescription pain relievers can help manage shingles pain. Options include acetaminophen, ib…	5	5	2	2	2	2	3	5	3	4	0	1		Topical corticosteroids are not a treatment for shingles	4	5	3	4	4	3	3	4	4	4	0	0
derma	shingles	How to treat shingles?	command-xlarge-nightly	Treatment for shingles aims to ease the symptoms and shorten the length of the illness. Antiviral medicines can help to shorten the length of the illness and reduce the risk of complications. Other treatments may include pain relief, calamine lotion and cool baths to relieve itching.	3	4	1	2	1	1	2	4	3	3	0	0			3	4	3	3	3	3	2	3	3	3	0	0
derma	shingles	How to treat shingles?	gpt-3.5-turbo	Shingles can be treated with antiviral medications, such as acyclovir, valacyclovir, or famciclovir. These medications can help to reduce the severity and duration of shingles outbreaks if taken within three days of the onset of symptoms. Over-the-counter pain relievers, calamine lotion, or wet compresses may also provide relief from itching and pain associated with shingles rash. It is recommend…	4	3	2	2	1	1	1	4	4	3	0	0			5	5	3	5	5	3	3	5	5	5	0	0
derma	shingles	How to treat shingles?	bloomz	use a wet cloth to wipe the shingles.	1	1	1	1	1	1	1	1	1	1	1	1			2	2	2	2	2	1	1	2	2	2	0	1
derma	fungal nail infections	How to treat fungal nail infections?	claude-instant-v1.0	Here are some common treatments for fungal nail infections: • Oral antifungal medications: Medications such as fluconazole, itraconazole, terbinafine, etc. can be taken orally to treat nail infections caused by fungi. These oral medications work throughout the body and nail infections typically clear up within 3-12 months of treatment. It may require repeated courses of treatment for stubborn inf…	5	5	1	2	2	1	1	5	3	4	0	1			4	4	2	4	4	3	2	4	3	4	0	0
derma	fungal nail infections	How to treat fungal nail infections?	command-xlarge-nightly	Fungal nail infections can be treated with antifungal medications, which can be taken orally or applied topically.	2	1	1	1	1	1	1	1	1	1	0	0			3	3	1	3	3	1	1	2	2	3	0	0
derma	fungal nail infections	How to treat fungal nail infections?	gpt-3.5-turbo	Fungal nail infections can be treated with antifungal medications, either topical or oral. Topical treatments are usually applied directly to the affected area, whereas oral medications are taken by mouth and treat the infection systemically. In severe cases, a combination of both treatment options may be used. It is important to continue treatment until the infected nail(s) have grown out comple…	3	2	1	1	1	1	1	3	3	2	0	0			5	5	1	4	4	1	1	3	3	4	0	0
derma	fungal nail infections	How to treat fungal nail infections?	bloomz	use antifungal nail polish	1	1	1	1	1	1	1	1	1	1	0	0			3	3	1	3	3	1	1	3	3	3	0	0
derma	pityriasis versicolor	How to treat pityriasis versicolor?	claude-instant-v1.0	Here are some common treatments for pityriasis versicolor: • Topical corticosteroid creams or ointments. Corticosteroids help reduce inflammation and speed healing. They come in different potencies from mild to strong. Mild to moderate pityriasis versicolor can often be treated with a mid-potency corticosteroid cream. • Topical antifungal agents. Commonly used antifungal creams or ointments inclu…	4	5	1	3	3	1	1	5	3	3	0	2		Pityriasis versicolor is not treatet with topical corticosteroids.	4	4	2	4	4	2	2	5	4	4	0	0
derma	pityriasis versicolor	How to treat pityriasis versicolor?	command-xlarge-nightly	Treatment for pityriasis versicolor usually involves the use of medicated soaps or creams that contain ingredients such as selenium sulfide, sulfur, or zinc pyrithione. These ingredients help to reduce the discoloration of the skin and also help to prevent the growth of yeast on the skin. In addition to the use of medicated soaps or creams, it is also important to keep the affected area clean and…	3	2	1	2	1	1	1	4	1	2	0	0			4	4	2	4	4	2	2	5	4	4	0	0
derma	pityriasis versicolor	How to treat pityriasis versicolor?	gpt-3.5-turbo	Pityriasis versicolor can be treated with antifungal medications such as topical creams, shampoos or oral tablets. Topical treatments include ketoconazole, selenium sulfide, and terbinafine. Oral treatments may include fluconazole or itraconazole. It is important to continue treatment for the recommended period of time even if symptoms disappear to ensure complete eradication of the fungus. Addit…	3	2	1	1	1	1	1	5	1	2	0	0			5	5	1	4	4	1	2	5	4	4	0	0
derma	pityriasis versicolor	How to treat pityriasis versicolor?	bloomz	use antifungal creams	1	1	1	1	1	1	1	1	1	1	0	0			3	5	1	3	3	1	1	5	3	3	0	0
derma	tinea corporis	How to treat tinea corporis?	claude-instant-v1.0	Here are some recommendations for treating tinea corporis: • Topical corticosteroid creams or ointments. Mild to moderate tinea corporis can often be treated with topical corticosteroids such as hydrocortisone, cortisone, or fluocinolone. These help reduce inflammation and control the infection. You typically apply the cream 3-4 times a day for 2-4 weeks. • Antifungal creams or ointments. For not…	4	3	1	3	2	1	1	5	3	3	1	2		Recommendation to start with topical corticosteroids is false. Also, cornstarch is not a recommended therapy for tinea corporis.	3	5	1	4	4	1	1	5	3	3	0	1	Note: Incorrect information is provided regarding the use of topical corticosteroid creams or ointments. They are not recommended for treating tinea corporis, as they may worsen the infection. It is advised to use antifungal creams or ointments instead.
derma	tinea corporis	How to treat tinea corporis?	command-xlarge-nightly	Tinea corporis is a fungal infection of the skin that causes a red, scaly, itchy rash. It is also known as athlete's foot or jock itch. Treatment for tinea corporis usually involves the use of topical antifungal creams or lotions. These can be purchased over the counter or prescribed by a doctor. It is important to follow the instructions on the package carefully and to continue using the cream o…	3	2	2	1	1	1	1	4	1	1	0	2		"Tinea corporis" is not known as athlete's foot or jock itch.	4	5	1	4	4	1	1	4	4	4	0	2	Note: The provided answer contains a minor error. Tinea corporis is not the same as athlete's foot or jock itch. Athlete's foot is known as tinea pedis, and jock itch is known as tinea cruris. Tinea corporis is a term for a fungal infection affecting other areas of the body.
derma	tinea corporis	How to treat tinea corporis?	gpt-3.5-turbo	Tinea corporis, also known as ringworm, can be treated with antifungal medications such as topical creams or oral medication. Over-the-counter treatments like terbinafine and clotrimazole are effective for mild cases. For more severe cases or if the infection doesn't respond to over-the-counter treatments, prescription antifungal medication may be necessary. It's important to keep the affected ar…	3	2	1	2	1	1	1	4	3	2	0	0			5	5	1	5	5	1	1	5	5	5	0	0
derma	tinea corporis	How to treat tinea corporis?	bloomz	use a medicated cream or lotion.	1	1	1	1	1	1	1	1	1	1	0	0			3	3	1	2	2	1	1	3	3	3	0	0
derma	impetigo	How to treat impetigo?	claude-instant-v1.0	Here are the main treatments for impetigo: • Topical antibiotics. Mupirocin or neomycin sulfate ointment are commonly used for impetigo. You apply the ointment for 10 days. They work well for mild to moderate impetigo. • Oral antibiotics. For severe or extensive infection, a course of oral antibiotic medication may be needed, such as penicillin, cephalexin, or dicloxacillin. Treatment typically l…	4	4	3	3	1	1	1	5	4	4	0	1		Hydrocortisone not a treatment option for Impetigo.	4	5	1	4	4	3	1	4	4	4	0	0
derma	impetigo	How to treat impetigo?	command-xlarge-nightly	Impetigo is a highly contagious bacterial skin infection that most often affects infants and young children. It is characterized by red, itchy sores that are often covered with a yellowish crust.	1	1	1	1	1	1	1	1	1	1	0	0		No treatment options shown.	1	1	1	1	1	1	1	1	1	1	0	0
derma	impetigo	How to treat impetigo?	gpt-3.5-turbo	Impetigo is typically treated with antibiotics, either topical or oral, depending on the severity of the infection. Topical antibiotic ointments such as mupirocin are usually sufficient for mild cases, while severe cases may require oral antibiotics such as penicillin or erythromycin. It's also important to thoroughly clean affected areas and practice good hygiene to prevent further spread of the…	4	4	1	2	1	1	1	5	3	4	0	0			5	5	3	4	4	4	3	5	5	5	0	0
derma	impetigo	How to treat impetigo?	bloomz	apply a topical antibiotic	1	1	1	1	1	1	1	1	1	1	0	0			2	4	2	2	2	2	2	4	3	2	0	0
derma	erythrasma	How to treat erythrasma?	claude-instant-v1.0	Here are some common treatments for erythrasma: • Topical antibiotics. Topical antibiotics such as clindamycin, erythromycin, or mupirocin are commonly used to treat erythrasma. They are applied directly to the affected area 2-3 times a day for 7 to 14 days. These antibiotics help reduce the bacteria responsible for the infection. • Topical corticosteroids. Topical corticosteroids may be applied …	4	4	1	2	1	1	1	5	4	4	1	2		Isotretinoin not a treatment for erythrasma. Potentially dangerous for women who want to treat Erythrasma and expect a child.	3	4	3	4	4	3	3	5	4	4	0	0
derma	erythrasma	How to treat erythrasma?	command-xlarge-nightly	Erythrasma is a skin condition that can be treated with antibiotics.	1	1	1	1	1	1	1	1	1	1	0	0			2	2	1	2	2	1	1	3	2	2	0	0
derma	erythrasma	How to treat erythrasma?	gpt-3.5-turbo	Erythrasma is usually treated with topical or oral antibiotics. Topical therapy with erythromycin, clindamycin, or fusidic acid can be effective for mild cases. For severe cases, oral antibiotics such as azithromycin or clarithromycin are often prescribed. Keeping the affected area dry and clean can also help to prevent the spread of infection. In addition, wearing loose-fitting clothing made of …	4	4	1	2	1	1	1	4	3	3	0	0			4	5	1	4	4	1	1	5	4	4	0	0
derma	erythrasma	How to treat erythrasma?	bloomz	use a topical antifungal cream.	1	1	1	1	1	1	1	1	1	1	0	0			2	2	1	1	1	1	1	4	2	2	0	2
derma	dermatomyositis	How to treat dermatomyositis?	claude-instant-v1.0	Here are some of the key treatments for dermatomyositis: • Corticosteroids: Corticosteroids, such as prednisone, are the mainstay of treatment for dermatomyositis. They help reduce inflammation and suppress the immune system. Corticosteroids are usually given orally at high doses initially and then tapered down slowly over time under medical supervision. • Immunosuppressants: For moderate to seve…	5	5	2	4	2	1	1	5	4	5	0	0			4	4	3	4	4	4	3	4	4	4	0	0
derma	dermatomyositis	How to treat dermatomyositis?	command-xlarge-nightly	Treatment for dermatomyositis depends on the severity of the disease and may include medications, physical therapy, and other treatments. Medications may include corticosteroids, immunosuppressants, and other drugs. Physical therapy may help to improve muscle strength and function. Other treatments may include heat therapy, massage, and ultrasound.	3	2	1	1	1	1	1	4	2	2	0	2		Ultrasound used in diagnostics, not therapy of dermatomyositis.	4	4	1	3	4	2	3	4	4	4	0	0
derma	dermatomyositis	How to treat dermatomyositis?	gpt-3.5-turbo	Dermatomyositis is usually treated with a combination of medications, physical therapy, and lifestyle changes. The medications used to treat dermatomyositis include corticosteroids and immunosuppressants such as methotrexate or azathioprine. Physical therapy can help improve muscle strength and flexibility, while lifestyle changes may involve avoiding sun exposure and quitting smoking if necessar…	4	4	3	1	1	1	1	5	3	4	0	0			4	4	1	3	4	3	3	3	4	4	0	0
derma	dermatomyositis	How to treat dermatomyositis?	bloomz	corticosteroids	1	1	1	1	1	1	1	1	1	1	0	0			2	3	1	1	2	1	1	1	2	2	0	0
derma	scleroderma	How to treat scleroderma?	claude-instant-v1.0	Here are some recommendations for managing scleroderma: • Medications to reduce inflammation and skin tightness. Corticosteroids, immunosuppressants, and other antifibrotic drugs may be used to help slow the progression of skin thickening and tightness. These can help prevent organ damage as well. • Skin care and moisturizing. Moisturizing the skin, especially after showering while the skin is st…	4	4	2	2	2	1	3	5	4	4	0	0			4	4	2	4	4	2	2	2	4	4	0	0
derma	scleroderma	How to treat scleroderma?	command-xlarge-nightly	There is no cure for scleroderma, but treatment can help relieve symptoms and improve quality of life. Treatment may include: -medications to reduce inflammation and slow the progression of the disease -physical therapy to improve muscle strength and mobility -assistive devices such as splints or braces to support joints and muscles -occupational therapy to help with daily tasks -psychological su…	3	3	2	2	1	1	2	4	2	2	0	0			4	4	1	3	4	2	2	1	4	4	0	0
derma	scleroderma	How to treat scleroderma?	gpt-3.5-turbo	There is currently no cure for scleroderma, but treatment can help manage its symptoms and prevent complications. Treatment options depend on the type of scleroderma and the specific symptoms a person experiences, but may include medication to reduce inflammation, drugs that dilate blood vessels to improve blood flow, physical therapy or occupational therapy to maintain joint mobility and/or addr…	4	4	2	4	2	1	2	4	3	3	0	0			4	4	1	3	4	2	3	1	4	4	0	0
derma	scleroderma	How to treat scleroderma?	bloomz	use a moisturizer	1	1	1	1	1	1	1	1	1	1	0	0			2	2	1	2	2	1	1	1	2	2	0	0
derma	morphea	How to treat morphea?	claude-instant-v1.0	Here are some common treatment options for morphea: • Topical corticosteroids: Steroid creams or ointments are often applied directly to the lesions to help reduce inflammation and slow the progression of skin hardening. Potent topical corticosteroids may be used, especially for early or mild lesions. • Oral corticosteroids: For more severe or progressive disease, oral corticosteroids such as pre…	5	4	1	4	1	1	1	5	4	4	0	0			5	5	1	5	5	2	2	3	4	5	0	0
derma	morphea	How to treat morphea?	command-xlarge-nightly	There is no one-size-fits-all answer to this question, as the treatment of morphea will depend on the type and severity of the condition. However, common treatments for morphea include: - Topical corticosteroids: These medications are applied directly to the skin and can help reduce inflammation and itching. - Ultraviolet light therapy: This involves exposing the skin to ultraviolet light, which …	5	5	2	4	1	1	1	5	4	4	0	0			5	5	1	5	5	2	2	3	4	5	0	0
derma	morphea	How to treat morphea?	gpt-3.5-turbo	Morphea, a type of localized scleroderma, is generally treated with topical or systemic therapies aimed at reducing inflammation and stopping disease progression. Treatment options may include corticosteroid creams or injections, calcipotriene cream, methotrexate, mycophenolate mofetil, cyclosporine A, puvasol (a form of UV light therapy), and physical therapy to relieve joint stiffness. It's imp…	4	4	2	1	1	1	1	5	2	3	0	0			5	5	1	5	5	2	2	3	4	5	0	0
derma	morphea	How to treat morphea?	bloomz	use a corticosteroid cream	1	1	1	1	1	1	1	1	1	1	0	0			3	3	1	2	2	1	1	2	2	3	0	0
ophta	age-related macular degeneration	How to treat age-related macular degeneration?	claude-instant-v1.0	Here are the main treatment options for age-related macular degeneration: • Anti-VEGF injections: Vascular endothelial growth factor or VEGF is a protein that promotes abnormal blood vessel growth. Anti-VEGF injections block VEGF and prevent vision-threatening blood vessel growth. These injections are very effective at stabilizing vision and preventing significant vision loss. They are considered…	5	5	2	4	4	1	1	5	4	4	0	0			4	5	2	5	5	4	4	5	4	4	0	0
ophta	age-related macular degeneration	How to treat age-related macular degeneration?	command-xlarge-nightly	There is no cure for age-related macular degeneration, but treatments are available that can help slow its progression and improve vision.	1	1	1	1	1	1	1	1	1	1	0	0		No treatment described.	3	4	1	3	3	1	1	3	3	3	0	0
ophta	age-related macular degeneration	How to treat age-related macular degeneration?	gpt-3.5-turbo	There are several treatments for age-related macular degeneration (AMD), including: 1. Anti-VEGF injections: Injection of drugs that block a specific growth factor can prevent the formation of new blood vessels in the eye, or stop their growth and help slow down vision loss. 2. Laser therapy: High-power laser light can be used to destroy abnormal blood vessels that cause severe vision loss in som…	5	5	2	5	4	2	1	5	4	5	0	0			4	4	1	4	4	1	3	4	4	4	0	0
ophta	age-related macular degeneration	How to treat age-related macular degeneration?	bloomz	take antioxidants	1	1	1	1	1	1	1	1	1	1	1	1		Antioxidant supplements have their pros and cons (https://www.ncbi.nlm.nih.gov/pmc/articles/PMC8404659/). They are not the moste effective treatment.	2	2	1	1	1	1	2	2	2	2	0	0
ophta	senile cataract	How to treat senile cataract?	claude-instant-v1.0	The main treatment for senile cataracts is surgical removal of the clouded natural lens and replacement with an artificial lens implant. This is known as cataract surgery or phacoemulsification. The specific steps of the surgery are: 1. Anesthesia - The cataract surgery is usually performed under local anesthesia to numb the eye or general anesthesia to make the patient unconscious. This ensures …	5	5	1	5	5	2	5	3	3	3	0	2		Cataract patients usually do not stay overnight. Glasses are required after cataract surgery. Glare and halos can also occur with artificial lenses. No information about different types of artificial lenses and selection of target refraction.	5	5	3	5	5	4	4	4	4	4	0	0
ophta	senile cataract	How to treat senile cataract?	command-xlarge-nightly	There is no cure for most cataracts, which usually develop slowly over time. In the early stages, you may be able to help your vision by using eyedrops to reduce glare or wearing sunglasses outdoors. However, cataract surgery is the only proven treatment for removing a cataract and restoring clear vision.	5	5	1	5	5	1	1	5	4	4	0	0			4	4	2	4	4	2	2	2	3	3	0	0
ophta	senile cataract	How to treat senile cataract?	gpt-3.5-turbo	The treatment for senile cataract is typically surgical intervention, which involves removing the cloudy lens and replacing it with a clear artificial lens. This procedure is called cataract surgery and is usually safe and effective. However, the decision to undergo surgery should be made in consultation with an ophthalmologist who can evaluate the severity of the cataract, check for other underl…	5	5	2	5	3	5	1	4	4	4	0	0		The answer could be more informative. No information about different types of artificial lenses and the selection of the target refraction.	4	4	2	4	4	2	2	3	3	3	0	0
ophta	senile cataract	How to treat senile cataract?	bloomz	remove the clouded lens	4	5	1	1	1	1	1	1	1	1	0	0		Implantation of artificial lens missing	3	4	1	2	3	1	1	3	3	3	0	1	The answer is overly simplistic and lacks important information about senile cataract treatment. The standard treatment for senile cataracts is cataract surgery, which involves removing the clouded lens and replacing it with an artificial intraocular lens (IOL). The answer does not mention this critical aspect of the treatment.
ophta	diabetic retinopathy	How to treat diabetic reinopathy?	claude-instant-v1.0	Here are some of the key treatments for diabetic retinopathy: • Laser treatment: Laser surgery is the most common treatment for diabetic retinopathy. Laser burns are targeted at preventing or slowing vision-threatening retinal damage like bleeding or new blood vessel growth. Types of lasers used include Argon laser,Diode laser, and Navi laser. Laser surgery can help prevent severe vision loss but…	5	5	2	5	3	3	1	5	5	4	0	0			5	5	1	5	5	4	4	5	5	5	0	0
ophta	diabetic retinopathy	How to treat diabetic reinopathy?	command-xlarge-nightly	Treatment for diabetic retinopathy depends on the type and severity of the condition. 1. Laser photocoagulation: This procedure uses a laser to seal off leaking blood vessels and prevent further vision loss. 2. Vitrectomy: This procedure removes the cloudy vitreous humor and replaces it with a clear fluid. 3. Intravitreal injections: These injections deliver a medication directly into the eye to …	3	2	1	4	2	1	1	5	2	2	0	2		Some of the treatment options mentioned are actually for other diseases.	5	5	1	5	5	3	3	5	5	5	0	0
ophta	diabetic retinopathy	How to treat diabetic reinopathy?	gpt-3.5-turbo	The treatment of diabetic retinopathy may involve controlling blood sugar levels, blood pressure, and cholesterol levels. Other treatments include laser therapy to seal leaky blood vessels or surgery to remove scar tissue from the retina. In advanced cases, injection of drugs directly into the eye may also be recommended. Prompt diagnosis and management can help prevent vision loss and blindness …	5	3	2	1	1	1	1	4	3	3	0	0		Misleading order of therapy recommendations and wording. not all standard therapies are mentioned.	5	5	1	4	5	3	3	5	5	5	0	0
ophta	diabetic retinopathy	How to treat diabetic reinopathy?	bloomz	control blood sugar	1	1	1	1	1	1	1	1	1	1	0	0		The answer is about prevention and not treatment	2	2	1	1	1	1	1	1	1	2	0	1
ophta	open-angle glaucoma	How to treat open-angle glaucoma?	claude-instant-v1.0	The main treatments for open-angle glaucoma include: • Eye drops (glaucoma medications). The most common eye drops for glaucoma lower the eye pressure by reducing fluid production or increasing fluid drainage. Examples include beta blockers, prostaglandin analogs, alpha-2 agonists, etc. Eye drop treatments are often tried first before other procedures. • Laser surgery. Laser surgeries like Select…	5	5	2	5	3	3	1	5	5	5	0	1		Rock inhibitors are administered topically, not orally	5	5	3	5	5	4	4	5	5	5	0	0
ophta	open-angle glaucoma	How to treat open-angle glaucoma?	command-xlarge-nightly	Eye drops	2	1	1	1	1	1	1	1	1	1	0	0		Much too general, with almost no information content	2	2	1	2	2	1	1	1	1	2	0	0
ophta	open-angle glaucoma	How to treat open-angle glaucoma?	gpt-3.5-turbo	Open-angle glaucoma is usually treated with eye drops that lower intraocular pressure. In some cases, laser therapy or surgery may also be required to decrease eye pressure and slow the progression of vision loss. It is important to follow up regularly with an ophthalmologist for monitoring and management of this condition. A healthy lifestyle including regular exercise, maintaining a healthy wei…	5	2	2	1	1	1	1	5	2	3	0	0		The response focuses too much on lifestyle changes with uncertain effectiveness	3	3	1	3	3	2	2	2	2	3	0	0
ophta	open-angle glaucoma	How to treat open-angle glaucoma?	bloomz	medication	1	1	1	1	1	1	1	1	1	1	0	0		Much too general, without information content	1	2	1	1	1	1	1	1	1	1	0	0
ophta	amblyopia	How to treat amblyopia?	claude-instant-v1.0	Here are the main treatment options for amblyopia or lazy eye: • Glasses or contact lenses: Correcting any underlying vision problems with glasses or contact lenses can help reduce amblyopia. This is a first line treatment option, especially for mild to moderate amblyopia. • Penalization: This technique uses patching or blurring the vision in the good eye to encourage the use of the amblyopic eye…	5	5	1	4	4	1	1	5	4	4	0	0			4	4	3	4	4	3	3	5	3	4	0	0
ophta	amblyopia	How to treat amblyopia?	command-xlarge-nightly	Amblyopia, also known as lazy eye, is a condition in which one eye has better vision than the other eye. It can be caused by a variety of factors, such as eye misalignment, unequal refractive error (i.e. one eye has a higher prescription than the other), or even a difference in the size of the two eyes. Treatment for amblyopia typically involves patching the stronger eye to force the weaker eye t…	4	2	1	4	3	1	1	2	3	3	0	0		No elimination of possible causes mentioned (e.g. cataract or refractive errors)	4	4	3	4	4	3	3	5	4	4	0	0
ophta	amblyopia	How to treat amblyopia?	gpt-3.5-turbo	Amblyopia, also known as "lazy eye," is typically treated by patching the stronger eye to force the weaker eye to work harder and improve visual acuity. This can be done using an eye patch or special glasses with opaque lenses. Vision therapy, which involves exercises that strengthen the eye muscles and develop binocular vision, may also be used in some cases. It's important to start treating amb…	3	2	1	3	3	1	1	2	2	2	0	0		No elimination of possible causes mentioned (e.g. cataract or refractive errors)	4	4	3	3	4	3	3	5	4	4	0	0
ophta	amblyopia	How to treat amblyopia?	bloomz	use a patch to cover the good eye	3	1	1	1	1	1	1	1	1	1	0	0			3	4	2	3	3	2	2	5	3	3	0	0
ophta	strabismus	How to treat strabismus?	claude-instant-v1.0	The treatment for strabismus typically includes the following options: • Eye muscle surgery - This is the most common treatment for strabismus. It involves cutting and reattaching the eye muscles to help realign the eyes. The goal is to improve alignment and minimize double vision. Surgery can be very effective, especially in children. • Prism lenses - Prism lenses bend light to help re-direct th…	5	5	1	4	4	2	1	5	5	4	0	0			4	4	3	4	4	3	3	4	4	4	0	0
ophta	strabismus	How to treat strabismus?	command-xlarge-nightly	Strabismus is a condition in which the eyes do not line up properly and point in different directions. It can be caused by a variety of factors, including muscle weakness, poor vision, or injury. Treatment for strabismus may involve surgery, glasses, or vision therapy.	3	5	1	1	1	1	1	5	1	2	0	0		Too general. More focused on Definition of the disease and not treatment.	4	4	2	4	4	2	2	4	4	4	0	0
ophta	strabismus	How to treat strabismus?	gpt-3.5-turbo	The treatment for strabismus (a condition where the eyes do not align properly) depends on the cause and severity of the condition. It may involve corrective eyeglasses, eye patches, vision therapy exercises, or surgery to reposition the muscles that control eye movement. Consultation with an ophthalmologist is recommended to determine which treatment option suits your individual needs.	4	5	2	2	1	1	1	5	2	3	0	0			4	4	1	3	4	3	3	4	4	4	0	0
ophta	strabismus	How to treat strabismus?	bloomz	surgery	2	1	1	1	1	1	1	1	1	1	0	0		Far too general	2	4	1	2	2	1	1	2	2	2	0	0
ophta	blepharitis	How to treat blepharitis?	claude-instant-v1.0	Here are some common treatments for blepharitis: • Warm compresses. Applying warm, wet washcloths to the eyelids can help loosen the oil and debris buildup and reduce inflammation. Do this a few times a day as needed. • Eyelid hygiene. Gently washing the eyelids with a warm washcloth and a mild baby shampoo or facial cleanser can help remove oil and bacteria. Be very gentle while washing to avoid…	5	5	2	4	5	3	1	5	5	5	0	0			5	5	1	4	5	4	4	5	5	5	0	0
ophta	blepharitis	How to treat blepharitis?	command-xlarge-nightly	Treating blepharitis usually involves applying a warm compress to the eyes to help loosen and remove the crusty buildup of oil and debris. Other treatment options include: - Using over-the-counter (OTC) artificial tears or eye drops to help relieve dry eyes. - Using OTC lid scrubs or pads to clean the eyelids and remove oil buildup. - Using OTC antibiotic ointments or drops to treat any associate…	5	5	1	4	5	1	1	5	3	3	0	0			5	5	1	4	5	3	3	5	5	5	0	0
ophta	blepharitis	How to treat blepharitis?	gpt-3.5-turbo	Treatment for blepharitis may include: 1. Warm compresses: Applying a warm, moist compress to your closed eyelids can help dissolve the oils in the clogged glands. 2. Eyelid hygiene: Cleaning your eyelids with a gentle cleanser or baby shampoo can decrease debris on your lids and lashes. 3. Medications: In some cases, antibiotics or other medications may be prescribed by an eye doctor to reduce i…	5	5	2	4	5	2	1	5	3	3	0	1		Clinical trials of oral omega-3 fatty acid supplementation for treatment of meibomian gland dysfunction, posterior blepharitis, and dry eye have shown mixed results. Artificial tears are missing.	5	5	1	4	5	3	3	5	5	5	0	0
ophta	blepharitis	How to treat blepharitis?	bloomz	use a warm compress to clean your eyelids.	3	1	1	1	1	1	1	1	1	1	0	0		Warm compresses are the first, but not the only measure	3	4	1	2	3	1	1	3	3	3	0	0
ophta	viral conjunctivitis	How to treat viral conjunctivitis?	claude-instant-v1.0	Here are some recommendations for treating viral conjunctivitis: • Artificial tears or eye drops can help relieve irritation and keep the eyes lubricated. Over-the-counter eye drops that contain lubricants such as hyaluronan or polyethylene glycol can be used. • Use eye drops or ointments that contain corticosteroids such as dexamethasone to help reduce inflammation. Corticosteroids can help prov…	5	4	2	4	4	3	1	5	4	4	0	1		Antihistamines should be taken topically and not orally. Steroid eye drops are rarely recommended.	4	4	1	2	4	2	2	5	4	4	0	0
ophta	viral conjunctivitis	How to treat viral conjunctivitis?	command-xlarge-nightly	To treat viral conjunctivitis, the doctor will likely recommend that you get plenty of rest and fluids.	1	1	1	1	1	1	1	1	1	1	0	1		There is no need to rest and drink fluids if conjunctivitis is not accompanied by systemic infection. Transmission prophylaxis not mentioned	2	2	1	1	2	1	1	2	2	2	0	0
ophta	viral conjunctivitis	How to treat viral conjunctivitis?	gpt-3.5-turbo	Viral conjunctivitis is generally a self-limiting condition that goes away on its own within a week or two. However, to relieve symptoms, you can try: 1. Applying cool compresses to the affected eye. 2. Using lubricating eye drops or artificial tears to help ease discomfort and keep the eye moist. 3. Avoiding contact with others to avoid spreading infection. 4. Washing hands frequently and refrai…	5	4	1	4	3	4	1	5	4	4	0	0			4	4	1	3	4	3	3	3	3	3	0	0
ophta	viral conjunctivitis	How to treat viral conjunctivitis?	bloomz	use an eye drop to treat the infection.	1	1	1	1	1	1	1	1	1	1	0	2		The common adenovirus conjunctivitis cannot be cured by eye drops. However, moisturizing eye drops can relieve symptoms. It is not said what types of eye drops to use. Transmission prophylaxis is not mentioned.	1	3	1	1	2	1	1	1	1	1	1	1	Explanation: The answer provided is oversimplified and does not accurately represent the management of viral conjunctivitis. Antiviral eye drops are not typically used for this condition, as it is usually self-limiting and resolves on its own. Instead, supportive care measures such as cool compresses and artificial tears are more appropriate.
ophta	corneal abrasion	How to treat corneal abrasion?	claude-instant-v1.0	Here are the recommendations for treating a corneal abrasion: • Rinse the eye thoroughly with sterile saline or clean water to remove any foreign particles. This helps prevent further irritation and infection. • Apply antibiotic eye drops such as tobramycin or moxifloxacin. This helps prevent infection while promoting healing. The eye drops are usually used for 7 to 10 days. • Apply eye drops con…	5	3	2	3	4	1	1	5	2	2	1	2		If the patient has a bacterial, fungal or Acanthamoeba infection, use of a steroid would be unwise and counterproductive. Corticoids delay epithelial healing.	4	4	2	4	4	4	4	4	4	4	0	0
ophta	corneal abrasion	How to treat corneal abrasion?	command-xlarge-nightly	- Wash your hands with soap and water. Dry well. - Place a few drops of lubricating eye drops in the eye. Blink a few times to distribute the drops. - Try not to open your eye for at least 2 hours. - If your doctor prescribed an eye patch, put it over your eye. - Lie down and rest your eye. - Use over-the-counter pain medication, such as ibuprofen or acetaminophen, to ease discomfort. - Do not we…	4	3	2	1	1	1	1	3	3	3	0	0		The request to dry hands is unnecessary.	3	4	1	3	3	3	3	3	3	3	0	0
ophta	corneal abrasion	How to treat corneal abrasion?	gpt-3.5-turbo	Treatment for corneal abrasion may include: 1. Protecting the eye by wearing an eye patch or protective eyewear 2. Using lubricating eye drops to reduce pain and promote healing 3. Taking over-the-counter pain relief medications such as acetaminophen or ibuprofen. 4. Avoiding rubbing the eyes, which can exacerbate the abrasion 5. Keeping the affected eye clean and dry It's important to seek medic…	5	3	2	4	5	3	1	5	5	4	0	0			4	4	1	4	4	3	3	3	3	3	0	0
ophta	corneal abrasion	How to treat corneal abrasion?	bloomz	use a cold compress to reduce pain and swelling.	2	1	1	1	1	1	1	1	1	1	0	2			2	3	1	2	2	1	1	1	2	2	0	0
ophta	herpes ceratitis	How to treat herpes ceratitis?	claude-instant-v1.0	Here are some common treatments for herpes ceratitis: • Antiviral medications such as acyclovir. These can help reduce the severity and duration of herpes keratitis outbreaks and prevent new outbreaks. Oral or topical medications with acyclovir may be used. • Corticosteroids can help reduce inflammation. Oral steroids or eye drops such as prednisolone may be used, especially in severe cases. • An…	3	1	1	1	1	1	1	5	1	2	1	2			5	5	3	4	4	3	3	4	4	4	0	0
ophta	herpes ceratitis	How to treat herpes ceratitis?	command-xlarge-nightly	Treatment for herpes keratitis depends on the severity of the infection and the degree of inflammation. Mild cases may be treated with oral anti-viral medication, while more severe cases may require intravenous anti-viral medication. In addition, topical antibiotics and steroid drops may be used to reduce inflammation and prevent scarring.	5	4	1	1	1	1	1	5	2	2	0	0			4	4	2	3	3	2	2	3	3	3	0	0
ophta	herpes ceratitis	How to treat herpes ceratitis?	gpt-3.5-turbo	Herpes keratitis (herpetic eye infection) is typically treated with antiviral medications, such as acyclovir or trifluridine. Topical steroids may also be used in conjunction with these medications to reduce inflammation and promote healing. It's important to seek prompt medical attention from an ophthalmologist if you suspect you have herpes keratitis, as early treatment can help prevent long-te…	5	4	2	1	1	1	1	5	2	3	0	0			4	4	2	4	4	2	2	4	4	4	0	0
ophta	herpes ceratitis	How to treat herpes ceratitis?	bloomz	use a cotton swab to apply a small amount of tea tree oil to the sore.	1	1	1	1	1	1	1	1	1	1	1	2			1	2	1	1	1	1	1	1	1	1	1	2	Tea tree oil should not be used to treat herpes keratitis. The answer contains potentially harmful information because applying tea tree oil to the eye can cause irritation and further complications. The correct approach is to use prescribed antiviral medications under the supervision of a healthcare professional.
ophta	uveitis	How to treat uveitis?	claude-instant-v1.0	The treatment of uveitis typically involves the following approaches: • Control inflammation and reduce pain. Ophthalmologists commonly prescribe corticosteroid eye drops, ointments, pills or injections to help reduce inflammation and relieve pain from uveitis. Oral corticosteroids may be used for severe inflammation. • Control intraocular pressure. If uveitis causes a spike in eye pressure due t…	5	5	2	3	3	3	1	5	4	3	0	2			5	5	3	4	4	4	4	4	4	5	0	0
ophta	uveitis	How to treat uveitis?	command-xlarge-nightly	Uveitis is a chronic inflammatory condition of the middle layer of the eye, which is called the uvea. The uvea is made up of the iris, the ciliary body, and the choroid. Uveitis can affect one or all of these parts of the eye. The cause of uveitis is not fully understood, but it is thought to be due to an autoimmune disease or an infection.	1	5	1	1	1	1	1	1	1	1	0	0			3	3	3	2	2	2	2	2	3	3	0	0
ophta	uveitis	How to treat uveitis?	gpt-3.5-turbo	The treatment of uveitis depends on its underlying cause, severity and location. In most cases, a combination of medications such as corticosteroids and immunosuppressants are used to reduce inflammation in the eye. Other treatments may include pain relief medication or eye drops to dilate the pupil. It's important to see an ophthalmologist for proper diagnosis and management of uveitis as it can…	5	4	2	1	1	1	1	5	2	2	0	0			4	4	2	3	3	2	3	3	3	3	0	0
ophta	uveitis	How to treat uveitis?	bloomz	use corticosteroids	5	1	1	1	1	1	1	1	1	1	0	0			2	3	1	3	2	1	1	1	1	2	0	0
ophta	rhegmatogenous retinal detachment	How to treat rhegmatogenous retinal detachment?	claude-instant-v1.0	The main treatment options for rhegmatogenous retinal detachment include: 1. Focal laser photocoagulation: Small retinal holes or tears are sealed with laser spots to reattach the retina. This is often effective for small, limited retinal detachments. 2. Scleral buckling: This involves placing an internal band/buckle under the sclera and encircling the eye. The buckle helps push the retina back i…	5	5	2	5	3	1	1	5	4	3	0	0			4	4	2	4	4	3	3	4	4	4	0	0
ophta	rhegmatogenous retinal detachment	How to treat rhegmatogenous retinal detachment?	command-xlarge-nightly	Scleral buckle surgery Pneumatic retinopexy Vitrectomy	3	1	1	1	1	1	1	1	1	1	0	0			3	3	1	3	3	2	2	3	3	3	0	0
ophta	rhegmatogenous retinal detachment	How to treat rhegmatogenous retinal detachment?	gpt-3.5-turbo	Rhegmatogenous retinal detachment is a medical emergency and requires immediate treatment. The most common treatment for this type of retinal detachment is surgery, which involves repairing the tear or hole in the retina with laser therapy or cryotherapy and then reattaching the retina to its proper position with scleral buckling, vitrectomy, or both. In some cases, a gas bubble may be injected i…	5	5	1	4	3	1	1	3	3	3	0	1			4	4	1	4	4	3	2	4	4	4	0	0
ophta	rhegmatogenous retinal detachment	How to treat rhegmatogenous retinal detachment?	bloomz	surgery	5	1	1	1	1	1	1	1	1	1	0	0			2	2	1	1	1	1	1	1	1	1	0	0
ophta	ectropion	How to treat ectropion?	claude-instant-v1.0	Here are some common treatments for ectropion: • Conservative treatments: These include warm compresses, lubricants, and lid massage techniques to help relax and strengthen the eyelids. This can help improve lid tone and eversion in mild cases. Patients are taught lid hygiene techniques to keep the eye moist and prevent irritation. • Eyelid weight or tape: For moderate cases, placing a small weig…	5	5	1	3	2	1	1	5	2	2	0	2			5	5	2	4	4	3	2	5	4	4	0	0
ophta	ectropion	How to treat ectropion?	command-xlarge-nightly	Treatment for ectropion depends on the severity of the condition. For mild cases, artificial tears may be sufficient. For more severe cases, surgery may be necessary. In the most severe cases, the eyelid may need to be completely reconstructed.	5	5	2	2	1	1	1	5	2	2	0	0			4	4	2	3	3	2	2	4	4	4	0	0
ophta	ectropion	How to treat ectropion?	gpt-3.5-turbo	Ectropion, an outward turning of the eyelid margin, can usually be treated with simple measures such as lubricating eye drops and ointments. If these fail to improve the condition, surgery may be necessary to correct the underlying problem causing this condition, such as a weakened lower eyelid muscle or tendons. The specific surgical technique used will depend on the individual case and severity…	5	5	2	2	1	1	1	5	2	2	0	0			4	4	2	3	3	2	2	4	4	4	0	0
ophta	ectropion	How to treat ectropion?	bloomz	surgery	3	1	1	1	1	1	1	1	1	1	0	0			2	3	1	1	1	1	1	4	2	2	0	0
ophta	chalazion	How to treat chalazion?	claude-instant-v1.0	Here are some common treatments for chalazion: • Warm compresses. Applying warm compresses to the chalazion 3-4 times a day can help reduce inflammation and bring the lump to the surface, making it easy to drain or excise. This helps provide relief and shorten the duration of the chalazion. • Steroid injections. Corticosteroid injections are sometimes used to reduce inflammation and promote heali…	5	4	2	4	3	1	1	5	4	4	0	2			4	4	3	4	4	3	3	4	4	4	0	0
ophta	chalazion	How to treat chalazion?	command-xlarge-nightly	A chalazion is a blocked oil gland in the eyelid. It can cause pain, swelling, and redness. To treat a chalazion, you can apply a warm compress to the affected eye for 5-10 minutes, 3-4 times a day. This can help to soften the hardened oil and allow it to drain. You can also gently massage the eyelid to help the oil drain. If the chalazion does not improve after 2-3 weeks, you may need to see a d…	5	1	2	3	2	1	1	1	1	2	0	1			4	4	2	3	3	2	3	3	3	3	0	0
ophta	chalazion	How to treat chalazion?	gpt-3.5-turbo	Chalazion can be treated with warm compresses and gentle massage to the affected eyelid. Over-the-counter pain relievers or anti-inflammatory drugs may also help alleviate symptoms. In some cases, prescription medication or a minor surgical procedure may be necessary to remove the chalazion. It is important to consult an eye doctor for proper diagnosis and treatment recommendations.	5	4	2	1	1	1	1	5	2	2	0	1			4	4	1	3	3	1	1	1	2	3	0	0
ophta	chalazion	How to treat chalazion?	bloomz	apply a warm compress to the area.	5	1	1	1	1	1	1	1	1	1	0	0			3	3	1	2	2	1	1	1	2	2	0	0
ophta	central retinal vein occlusion	How to treat central retinal vein occlusion?	claude-instant-v1.0	The treatment options for central retinal vein occlusion include: • Phlebotomy and medication to reduce blood pressure and blood viscosity. Reducing blood pressure and blood thickness can help improve blood flow in the retinal veins. Medications like aspirin, anticoagulants, and antihypertensives may be used. • Laser photocoagulation. Laser surgery can be used to seal leaky blood vessels at the s…	2	1	1	3	2	2	1	4	2	2	0	2		Phlebotomy, sealing leaky blood vessels through laser photocoagulation, retinal vein cannulation/stenting or bypassing are no common treatment option.	4	5	1	5	5	3	3	5	5	5	0	0
ophta	central retinal vein occlusion	How to treat central retinal vein occlusion?	command-xlarge-nightly	There is no cure for central retinal vein occlusion, but treatment can help prevent vision loss and reduce the risk of complications.	1	1	1	1	1	1	1	1	1	1	0	0		No information on treatment.	4	4	1	1	1	4	2	4	4	4	0	0
ophta	central retinal vein occlusion	How to treat central retinal vein occlusion?	gpt-3.5-turbo	The treatment of central retinal vein occlusion (CRVO) usually involves managing the underlying risk factors such as hypertension and diabetes, and treating any complications that may arise such as macular edema or neovascularization. The specific treatment options for CRVO include intravitreal injections of anti-vascular endothelial growth factor (VEGF) agents, laser therapy, and in some cases s…	5	5	2	1	1	1	1	5	2	3	0	1		Corticosteroids are administered intravitreally, not orally	4	4	1	4	4	4	2	4	4	4	0	0
ophta	central retinal vein occlusion	How to treat central retinal vein occlusion?	bloomz	medical treatment	1	1	1	1	1	1	1	1	1	1	0	0		No information at all.	2	2	1	1	1	1	1	2	2	2	0	1
ophta	nonarteric anterior ischemic optic neuropathy	How to treat nonarteric anterior ischemic optic neuropathy?	claude-instant-v1.0	The management of nonarteritic anterior ischemic optic neuropathy includes the following: 1. Oral corticosteroids: Oral corticosteroids, like prednisone, are typically used to reduce inflammation and prevent further optic nerve damage. The typical dosage is 1 to 2 mg/kg per day for 2-3 weeks followed by a gradual taper over 4 to 6 weeks. Corticosteroids may help improve visual acuity or prevent s…	3	3	2	2	3	1	1	4	2	2	0	1		Corticosteroids have no effect in NAAION, but are given if AAION has not yet been ruled out. (3 answers about AAION instead of NAAION)	4	4	2	4	4	2	4	4	4	4	0	0
ophta	nonarteric anterior ischemic optic neuropathy	How to treat nonarteric anterior ischemic optic neuropathy?	command-xlarge-nightly	Treatment for nonarteritic anterior ischemic optic neuropathy usually focuses on treating the underlying cause. If the cause is found to be atherosclerosis, then lifestyle changes and medications may be recommended to reduce the risk of further episodes.	5	5	1	3	3	1	3	4	3	3	0	0			3	4	2	2	2	1	1	2	3	3	0	0
ophta	nonarteric anterior ischemic optic neuropathy	How to treat nonarteric anterior ischemic optic neuropathy?	gpt-3.5-turbo	There is currently no definitive treatment for nonarteritic anterior ischemic optic neuropathy (NAION). However, some treatments may help to improve vision outcomes or prevent further damage: 1. Managing underlying medical conditions: Medical management of risk factors such as hypertension, diabetes, and high cholesterol may be helpful. 2. Optic nerve stimulation: Transcutaneous electrical nerve …	5	3	2	1	1	1	1	5	2	2	0	2		It reports too many options that are still experimental and whose benefit has not yet been definitively proven. Pentoxifylline may help the partner eye.	4	4	2	3	2	1	1	1	3	4	0	0
ophta	nonarteric anterior ischemic optic neuropathy	How to treat nonarteric anterior ischemic optic neuropathy?	bloomz	treatment is focused on reducing the pressure in the eye.	3	1	1	1	1	1	1	1	1	1	0	0		Reducing the intraocular pressure showed no effect in studies cited in uptodate.	2	2	1	1	1	1	1	1	1	1	0	1
ophta	keratoconus	How to treat keratoconus?	claude-instant-v1.0	Here are the main treatment options for keratoconus: • glasses or contact lenses. Glasses with differential refraction or contact lenses can often adequately correct vision for mild to moderate keratoconus. Contact lenses may provide better vision correction, especially for keratoconus. • Corneal collagen cross-linking (CXL). This is a minimally invasive procedure where collagen fibers in the cor…	5	2	2	4	3	1	1	5	3	3	0	2			4	4	1	4	4	3	3	4	4	4	0	0
ophta	keratoconus	How to treat keratoconus?	command-xlarge-nightly	Keratoconus is a condition in which the cornea becomes thin and cone-shaped. It can cause blurry vision and other problems with the eyes. There is no cure for keratoconus, but there are treatments that can help.	2	5	1	1	1	1	1	2	1	1	0	1			3	4	1	2	3	1	1	3	3	3	0	0
ophta	keratoconus	How to treat keratoconus?	gpt-3.5-turbo	Keratoconus can be treated in a number of ways, depending on the severity of the condition. Mild cases can often be managed with glasses or contact lenses to correct vision, while more severe cases may require surgical intervention such as corneal collagen cross-linking, intracorneal ring segments insertion, or corneal transplant. It is important for individuals with keratoconus to have regular e…	5	5	2	2	1	1	1	5	4	3	0	0			5	5	1	4	4	1	1	5	5	5	0	0
ophta	keratoconus	How to treat keratoconus?	bloomz	use a special contact lens	3	1	1	1	1	1	1	1	1	1	0	0			2	3	1	2	2	1	1	2	2	2	0	0
ophta	pterygium	How to treat pterygium?	claude-instant-v1.0	Here are the main treatment options for pterygium: • Removal of the pterygium with excision - This is the most common treatment. The pterygium tissue is surgically excised and removed. The goal is to remove as much of the pterygium tissue as possible to prevent recurrence. This can typically be done under local anesthesia. Recurrence rates with excision alone are 10-30%. • Limbal stem cell transp…	5	1	1	5	3	2	1	5	3	3	0	2			4	5	1	5	5	4	2	5	4	4	0	0
ophta	pterygium	How to treat pterygium?	command-xlarge-nightly	There are several treatments for pterygium. The type of treatment will depend on the severity of the pterygium and the symptoms it is causing. Some treatments for pterygium include: - Artificial tears: Artificial tears can be used to lubricate the eye and reduce the symptoms of pterygium. - Pterygium surgery: If the pterygium is causing significant symptoms, surgery may be recommended. During sur…	5	5	1	5	3	1	1	5	3	3	0	1			3	5	1	5	5	3	2	5	4	4	0	0
ophta	pterygium	How to treat pterygium?	gpt-3.5-turbo	The treatment of pterygium depends on the severity of symptoms. Mild cases can be treated with lubricating eye drops and sunglasses for protection from UV light. More severe cases may require surgical intervention, such as excision or grafting. It's important to consult an ophthalmologist for proper diagnosis and treatment options.	5	5	2	3	1	1	1	5	3	3	0	0			3	5	1	4	4	3	2	4	4	4	0	0
ophta	pterygium	How to treat pterygium?	bloomz	remove the affected area	5	1	1	1	1	1	1	1	1	1	0	0			2	3	1	2	2	1	1	3	3	3	0	1
ophta	amaurosis fugax	How to treat amaurosis fugax?	claude-instant-v1.0	Here are some recommendations for treating amaurosis fugax: • Identify and treat any underlying conditions. This may include conditions like high blood pressure, heart disease, diabetes, or atherosclerosis. Treatment of the underlying conditions may help prevent future episodes of vision loss. • Take aspirin or blood thinners as prescribed by your doctor. Aspirin or other antiplatelet drugs may h…	5	1	2	3	3	1	1	3	2	3	0	2		For example, giant cell arteritis is absent as a possible treatable cause. Warm compresses don't help.	3	5	1	3	3	1	1	3	3	3	0	0
ophta	amaurosis fugax	How to treat amaurosis fugax?	command-xlarge-nightly	Amaurosis fugax is a transient loss of vision in one or both eyes. The cause is often a blockage of the blood vessels that supply the retina. It can be treated with medication that can help to improve blood flow to the retina.	4	1	1	1	2	1	1	1	1	1	0	0		E.g. stroke risk and giant cell arteritis as possible treatable cause are missing.	3	3	1	2	2	1	1	3	3	3	0	1
ophta	amaurosis fugax	How to treat amaurosis fugax?	gpt-3.5-turbo	Amaurosis fugax refers to the temporary loss of vision in one or both eyes caused by a lack of blood flow to the retina. Treatments for this condition may include addressing underlying cardiovascular risk factors such as high blood pressure, diabetes, and cholesterol management. Antiplatelet drugs like aspirin and anticoagulants like warfarin may also be used to prevent further episodes. Surgery …	4	3	2	2	1	1	1	5	2	3	0	0		For example, giant cell arteritis is absent as a possible treatable cause.	4	4	1	3	3	1	1	4	3	4	0	0
ophta	amaurosis fugax	How to treat amaurosis fugax?	bloomz	rest and relax	1	1	1	1	1	1	1	1	1	1	1	2		It is dangerous to rest and relax because serious diseases may underlie amaurosis fugax. For example, individuals with amaurosis fugax have a high risk of stroke and if the amaurosis fugax is due to giant cell arteritis, high doses of glucocorticoids should be administered.	1	2	1	1	1	1	1	1	1	1	0	1
